# Supplementary material for: Profiling and functional analysis of differentially expressed circular RNAs in high glucose‐induced human umbilical vein endothelial cells
Source: FEBS Open Bio. 2019 Aug 22;9(9):1640–51. doi: 10.1002/2211-5463.12709 (PMC6722901; doi:10.1002/2211-5463.12709)
Supplement: Supplementary file 1 — Table S1. The list of predicted complementary miRNAs that correlated with the top 10 up‐regulated and top 10 down‐regulated differentially expressed circRNAs in high glucose‐induced HUVECs. [file FEB4-9-1640-s001.xlsx]

## Sheet: knwon DEcircRNAs target miRNAs
Supporting Documents
Table S1. The list of predicted complementary miRNAs that correlated with the top 10 up-regulated and top 10 down-regulated differentially expressed circRNAs in high glucose-induced HUVECs.
Seq1	Seq2	Tot Score	Tot Energy	Max Score	Max Energy	Strand	Len1	Len2	Positions	Description	Query_seq(3'-5')	Ref_seq(5'-3')
hsa-miR-6894-5p	hsa_circ_0087015	468	-74.55	165	-28.41	53992647	24	1101	643 898 670	hsa_circ_0087015 (1101 nt)	agACCGGGUCGAGAG---GUAGGAGGa,agaccgggUCGAGAGGUAGGAGGa,agaccGGGUCGAGAGGUAGGAGGa	agTGATCCATTTCTTATACATCCTCCt,tcctttggAGTACCTTATCCTCCa,cacctTTCTCCCCATCATCCTCCt
hsa-miR-4651	hsa_circ_0087015	465	-82.5	161	-30.79	25179745	20	1101	355 815 617	hsa_circ_0087015 (1101 nt)	cgggcugGAGUGGGUGGGGc,cgGGCUGGAGU-GGGUGGGGc,cggGCUGGAGUGGGUGGGGc	cctgctgCTCATCCACCCCa,acCCTCCATCAGCCCACCCCc,atgCTGCATT-CCCACCCCt
hsa-miR-608	hsa_circ_0087015	451	-71.62	151	-25.6	7965647	25	1101	353 611 809	hsa_circ_0087015 (1101 nt)	ugccuCGACAGGGUUGUGGUGGGGa,ugccucgACAGGGUUGUGGUGGGGa,ugccucgacaGGGUUGU--GGUGGGGa	atcctGCTG-CTCA--TCCACCCCa,taccataTGCTGCATTCCCACCCCt,ttacttacccTCCATCAGCCCACCCCc
hsa-miR-6756-5p	hsa_circ_0087015	326	-59.19	166	-32.26	44511085	23	1101	813 611	hsa_circ_0087015 (1101 nt)	ucgGGGUGGAGGUCGGGGUGGGa,ucGGGGUG-GAGGUCGGGGUGGGa	ttaCCCTCCATCAG-CCCACCCc,taCCATATGCTGCATTCCCACCCc
hsa-miR-920	hsa_circ_0087015	319	-45.07	161	-23.7	32267903	20	1101	839 60	hsa_circ_0087015 (1101 nt)	auGACGAAGGU-GUCGAGGGg,auGACGAAGGUGUCGAGGGg	caTTACCTCCATCAGCTCCCt,atCAGCATCACCAGCTCCCt
hsa-miR-6851-5p	hsa_circ_0087015	318	-47.47	163	-24.3	43682599	23	1101	962 528	hsa_circ_0087015 (1101 nt)	cgacCGGGGAUCAUGGUGGAGGa,cgACCGGGGAUCA--UG--GUGGAGGa	cccaGCAGCCAATACCACCTCCc,tgTGGTTTTCAGTGGACAGCACCTCCc
hsa-miR-6858-5p	hsa_circ_0087015	307	-50	155	-26.15	1705975	22	1101	674 651	hsa_circ_0087015 (1101 nt)	caGGGACGGUCG-GGGAGGAGUg,caGGGACGGUCGGGGAGGAGUg	ttTCTCCCCATCATCCTCCTCAt,atTTCTTATACATCCTCCTCAc
hsa-miR-6726-5p	hsa_circ_0087015	306	-47.63	158	-25.84	10082889	21	1101	57 839	hsa_circ_0087015 (1101 nt)	uggacGUC-UGG-GGUCGAGGGc,uggacgucuGGGGUCGAGGGc	tacatCAGCATCACCAGCTCCCt,cattacctcCATCAGCTCCCt
hsa-miR-8075	hsa_circ_0087015	305	-44.64	163	-23.11	17907479	24	1101	830 43	hsa_circ_0087015 (1101 nt)	gucuGGGCUGUA--GACGGUAGUCGu,gucugggcugUAGACGGUAGUCGu	acccCCCAACATTACCTCCATCAGCt,tcagtctttgATTATACATCAGCa
hsa-miR-4710	hsa_circ_0087015	304	-47.41	158	-26.95	3178839	18	1101	68 656	hsa_circ_0087015 (1101 nt)	uuGGUGGACGGGAGUGGg,uugGUGGACG-GGAGUGGg	caCCAGCT-CCCTCACCa,ttaTACATCCTCCTCACCt
hsa-miR-6799-5p	hsa_circ_0087015	297	-55.26	151	-31.41	3455001	20	1101	966 536	hsa_circ_0087015 (1101 nt)	ggUCGG-GACGUGUGGAGGGg,ggucgggacgUGUGGAGGGg	gcAGCCAATAC-CACCTCCCc,tcagtggacaGCACCTCCCt
hsa-miR-3682-3p	hsa_circ_0087015	173	-23.46	173	-23.46	34477199	21	1101	976	hsa_circ_0087015 (1101 nt)	gaUGGAGGUGGACAUAGUAGu	ccACCTCCCCCT-TATCATCc
hsa-miR-6812-5p	hsa_circ_0087015	173	-30.39	173	-30.39	13580941	25	1101	352	hsa_circ_0087015 (1101 nt)	cgACGAGGAGGGGUAGAGUGGGGUa	caTCCTGCTGCTCATC-CACCCCAg
hsa-miR-6730-5p	hsa_circ_0087015	171	-25.54	171	-25.54	40828925	23	1101	656	hsa_circ_0087015 (1101 nt)	agacUGUUGGGGAGGUGGAAAGa	ttatACATCCTCCTCACCTTTCt
hsa-miR-3660	hsa_circ_0087015	171	-21.69	171	-21.69	20669099	21	1101	187	hsa_circ_0087015 (1101 nt)	agUUUUACGAGAGGACAGUCa	agAAGAAGTCCTCCTGTCAGg
hsa-miR-6760-5p	hsa_circ_0087015	170	-24.97	170	-24.97	50954865	23	1101	261	hsa_circ_0087015 (1101 nt)	agacgUGAAGGUGGAAGAGGGAc	tgaaaACTATCACCATCTCCCTt
hsa-miR-6875-3p	hsa_circ_0087015	170	-24.61	170	-24.61	22786341	22	1101	204	hsa_circ_0087015 (1101 nt)	uaCCUCGGUCCCGUCCUUCUUa	caGGCGCCAGAG-AGGAAGAAg
hsa-miR-4689	hsa_circ_0087015	170	-29.98	170	-29.98	4375541	22	1101	676	hsa_circ_0087015 (1101 nt)	ccGGGGGUGGUACAGAGGAGUu	tcTCCCCATCAT-CCTCCTCAt
hsa-miR-6807-3p	hsa_circ_0087015	168	-21.12	168	-21.12	45983949	23	1101	366	hsa_circ_0087015 (1101 nt)	gacccGGUUCGUCCUUACGUCAc	tccacCCCAGCA-GAATGCAGTc
hsa-miR-6815-5p	hsa_circ_0087015	167	-28.12	167	-28.12	27849311	23	1101	1017	hsa_circ_0087015 (1101 nt)	uuacUGAGGAGGCCGCGGUGGAu	atcaATGCTTCCAGTGCCACCTg
hsa-miR-761	hsa_circ_0087015	167	-25.03	167	-25.03	52519783	22	1101	341	hsa_circ_0087015 (1101 nt)	acaCAGUCAAAGUGGGACGACg	cccGTCTGCTACATCCTGCTGc
hsa-miR-6819-5p	hsa_circ_0087015	167	-32.69	167	-32.69	27204933	22	1101	352	hsa_circ_0087015 (1101 nt)	cgAGGA--ACCGGGAGGUGGGGUu	caTCCTGCTGCTCATCCACCCCAg
hsa-miR-519d-5p	hsa_circ_0087015	167	-29.14	167	-29.14	53256215	25	1101	884	hsa_circ_0087015 (1101 nt)	uuGUCUUUCGCGAAGGGAAACCUCc	tgCATCAGGAGGTGTCCTTTGGAGt
hsa-miR-1255a	hsa_circ_0087015	167	-20.82	167	-20.82	55005241	23	1101	346	hsa_circ_0087015 (1101 nt)	uuaGAUGAAAGA-AACGAGUAGGa	ctgCTACATCCTGCTGCTCATCCa
hsa-miR-4723-3p	hsa_circ_0087015	167	-25.42	167	-25.42	46904489	22	1101	198	hsa_circ_0087015 (1101 nt)	aaaccccUCCUCGGUCUCUCCc	tcctgtcAGGCGCCAGAGAGGa
hsa-miR-555	hsa_circ_0087015	166	-25.09	166	-25.09	42485897	21	1101	799	hsa_circ_0087015 (1101 nt)	uagUCUCCAAGUCGAAUGGGa	gtaGGAGGTTTTACTTACCCt
hsa-miR-6515-5p	hsa_circ_0087015	166	-22.31	166	-22.31	32544065	21	1101	803	hsa_circ_0087015 (1101 nt)	cuaCAGAAGGUGUGGGAGGUu	gagGTTTTACTTACCCTCCAt
hsa-miR-6724-5p	hsa_circ_0087015	166	-32.03	166	-32.03	22049909	23	1101	1029	hsa_circ_0087015 (1101 nt)	gggguGCGGGCGGCGCCCGGGUc	agtgcCACCTGCAGTGGGCCCAa
hsa-miR-320e	hsa_circ_0087015	164	-21.55	164	-21.55	35305685	18	1101	985	hsa_circ_0087015 (1101 nt)	ggAAGAGUUGGGUCGAAa	ccTTATCATCCCAGCTTa
hsa-miR-6782-5p	hsa_circ_0087015	164	-26.62	164	-26.62	37054711	25	1101	614	hsa_circ_0087015 (1101 nt)	ugugggGACUUAAGGGGGUGGGGAu	catatgCTGCATT--CCCACCCCTt
hsa-miR-4526	hsa_circ_0087015	163	-23.22	163	-23.22	44234923	22	1101	186	hsa_circ_0087015 (1101 nt)	ucgccggUCGGGACGACAGUCg	cagaagaAGTCCTCCTGTCAGg
hsa-miR-6766-5p	hsa_circ_0087015	163	-24.59	163	-24.59	15974345	24	1101	606	hsa_circ_0087015 (1101 nt)	gaGUUAU--UCUA-GACG--AGGGUGGGc	acCAGTACCATATGCTGCATTCCCACCCc
hsa-miR-6501-3p	hsa_circ_0087015	161	-22.1	161	-22.1	52335675	23	1101	508	hsa_circ_0087015 (1101 nt)	ugacaaUGGCGUCCGACGAGACc	cagcagGTCCCAGGATGCTCTGt
hsa-miR-5088-3p	hsa_circ_0087015	161	-32.01	161	-32.01	44695193	21	1101	203	hsa_circ_0087015 (1101 nt)	acUCC-CGG---GUCCUUCUUCCCu	tcAGGCGCCAGAGAGGAAGAAGGGa
hsa-miR-8082	hsa_circ_0087015	160	-23.66	160	-23.66	39908385	22	1101	395	hsa_circ_0087015 (1101 nt)	gucucaUAAGGGUCGAGGUAGu	acatacATGATCAGCTCCATCa
hsa-miR-660-3p	hsa_circ_0087015	160	-28.11	160	-28.11	36502387	21	1101	876	hsa_circ_0087015 (1101 nt)	auUAGG-UACGUGUGUCCUCCa	tgATCCTTTGCAT-CAGGAGGt
hsa-miR-509-3-5p	hsa_circ_0087015	159	-22.79	159	-22.79	15514075	22	1101	1025	hsa_circ_0087015 (1101 nt)	guacUAACGGUGCAGACGUCAu	ttccAGTGCCAC--CTGCAGTg
hsa-miR-6805-5p	hsa_circ_0087015	159	-25.67	159	-25.67	18735965	22	1101	106	hsa_circ_0087015 (1101 nt)	ugugaggUGUUCGGCGGGGGAu	acatcaaATAGGCAGCCCCCTt
hsa-miR-6728-5p	hsa_circ_0087015	159	-27.83	159	-27.83	43682599	23	1101	977	hsa_circ_0087015 (1101 nt)	ggGGAGACCAGGAUGGUAGGGUu	caCCTC-CCCCTTATCATCCCAg
hsa-miR-6834-5p	hsa_circ_0087015	159	-27.51	159	-27.51	54360863	21	1101	59	hsa_circ_0087015 (1101 nt)	gguGUU-UAG-GGUC-AGGGAGUg	catCAGCATCACCAGCTCCCTCAc
hsa-miR-1343-3p	hsa_circ_0087015	159	-22.95	159	-22.95	14225319	22	1101	502	hsa_circ_0087015 (1101 nt)	cgcUCUCACGCCCGGGGUCCUc	agtACACAGCAGGTCCCAGGAt
hsa-miR-4756-5p	hsa_circ_0087015	159	-27.89	159	-27.89	41381249	23	1101	535	hsa_circ_0087015 (1101 nt)	ucGUCUCUCACUCGCGGAGGGAc	ttCAGTG-GACAGCACCTCCCTg
hsa-miR-3649	hsa_circ_0087015	159	-24.23	159	-24.23	45339571	19	1101	499	hsa_circ_0087015 (1101 nt)	gaAUC-UGUG-AGUCCAGGGa	tgTAGTACACAGCAGGTCCCa
hsa-miR-6127	hsa_circ_0087015	159	-26.36	159	-26.36	55281403	19	1101	63	hsa_circ_0087015 (1101 nt)	ggagGGUGGGUGAGGGAGu	agcaTCACCAGCTCCCTCa
hsa-miR-3936	hsa_circ_0087015	158	-23.61	158	-23.61	12016023	22	1101	612	hsa_circ_0087015 (1101 nt)	acGUAGACG--GUA--UGUGGGGAAu	acCATATGCTGCATTCCCACCCCTTa
hsa-miR-8080	hsa_circ_0087015	158	-22.68	158	-22.68	35397739	23	1101	878	hsa_circ_0087015 (1101 nt)	ucGGCAACUGUGGU----CACAGGAAg	atCCTTTG-CATCAGGAGGTGTCCTTt
hsa-miR-6129	hsa_circ_0087015	157	-25.95	157	-25.95	19932667	19	1101	64	hsa_circ_0087015 (1101 nt)	auauGUGGGUUGAGGGAGu	gcatCA-CCAGCTCCCTCa
hsa-miR-4539	hsa_circ_0087015	157	-27.53	157	-27.53	7873593	22	1101	580	hsa_circ_0087015 (1101 nt)	cgGGUCGAGU-CGGGUCAAGUCg	ctTCAG-GCATGTTCAGTTCAGc
hsa-miR-6762-3p	hsa_circ_0087015	156	-21.57	156	-21.57	4559649	23	1101	950	hsa_circ_0087015 (1101 nt)	gacCUCUGGUUCCCUUCGUCGGu	gtaGATACCGATCCCAGCAGCCa
hsa-miR-7161-5p	hsa_circ_0087015	156	-20.89	156	-20.89	42577951	23	1101	29	hsa_circ_0087015 (1101 nt)	uggucaACGGAG-AUGUCAGAAAu	agcgccTCTCTCATTCAGTCTTTg
hsa-miR-6866-3p	hsa_circ_0087015	156	-23.52	156	-23.52	12660401	22	1101	210	hsa_circ_0087015 (1101 nt)	gaUCUCCUGUCUAUUUCCCUAg	ccAGA-GA-GGAAGAAGGGATc
hsa-miR-4490	hsa_circ_0087015	155	-22.1	155	-22.1	23614827	22	1101	587	hsa_circ_0087015 (1101 nt)	auACGGGUU---UAGAGAAUGGUCu	caTGTTCAGTTCAGCACTTACCAGt
hsa-miR-7110-5p	hsa_circ_0087015	155	-29.33	155	-29.33	54913187	21	1101	816	hsa_circ_0087015 (1101 nt)	gaGAGAGAGGGGUGUGGGGGu	ccCTCCATCAGCCCACCCCCc
hsa-miR-509-5p	hsa_circ_0087015	155	-21.82	155	-21.82	14041211	21	1101	1027	hsa_circ_0087015 (1101 nt)	acUAACGGUGACAGACGUCAu	ccAGTGCCAC---CTGCAGTg
hsa-miR-6825-5p	hsa_circ_0087015	155	-22.57	155	-22.57	17999533	22	1101	964	hsa_circ_0087015 (1101 nt)	uaCGACUGAGGU-GUGGAGGGGu	caGCAGCCAATACCACCTCCCCc
hsa-miR-3612	hsa_circ_0087015	155	-23.6	155	-23.6	34201037	22	1101	551	hsa_circ_0087015 (1101 nt)	agGUAAAGA-GUUCUACGGAGGa	tcCCTGTCTGTAGTGTGCCTCCt
hsa-miR-7111-5p	hsa_circ_0087015	155	-24.73	155	-24.73	42301789	22	1101	966	hsa_circ_0087015 (1101 nt)	uacCGGACAGGAAGGAGGGGGu	gcaGCCAATACCACCTCCCCCt
hsa-miR-2467-5p	hsa_circ_0087015	154	-22.86	154	-22.86	18920073	23	1101	291	hsa_circ_0087015 (1101 nt)	cucgGUUC-CGAUUGUCUCGGAGu	gcagCAAGCAATAGAGGAGCCTCg
hsa-miR-3197	hsa_circ_0087015	154	-23.36	154	-23.36	10174943	23	1101	15	hsa_circ_0087015 (1101 nt)	gcggaaaggCUCGGACGCGGAGg	aagtcctaaGAGACAGCGCCTCt
hsa-miR-6856-5p	hsa_circ_0087015	154	-20.67	154	-20.67	11831915	24	1101	17	hsa_circ_0087015 (1101 nt)	ggugucguggUGACGAGGAGAGAa	gtcctaagagACAGCGCCTCTCTc
hsa-miR-3199	hsa_circ_0087015	154	-25.64	154	-25.64	37514981	23	1101	403	hsa_circ_0087015 (1101 nt)	uugaaaGAGG-A-UUCC--GUCAGGGa	gatcagCTCCATCAAGGAACAGTCCCt
hsa-miR-3190-3p	hsa_circ_0087015	154	-20.91	154	-20.91	47917083	23	1101	303	hsa_circ_0087015 (1101 nt)	agagacCGGCAGAU-GGAAGGUGu	agaggaGCC-TCGAGCCTTCCACc
hsa-miR-4499	hsa_circ_0087015	153	-21.95	153	-21.95	11279591	17	1101	31	hsa_circ_0087015 (1101 nt)	agGGAG-GAG--AGUCAGAa	cgCCTCTCTCATTCAGTCTt
hsa-miR-4656	hsa_circ_0087015	153	-24.35	153	-24.35	12292185	23	1101	807	hsa_circ_0087015 (1101 nt)	uguccGGA-GGACGGGAGUCGGGu	ttttaCTTACCCTCCATCAGCCCa
hsa-miR-3191-5p	hsa_circ_0087015	153	-24.02	153	-24.02	18828019	22	1101	196	hsa_circ_0087015 (1101 nt)	accuucCA-UCUGCCGGUCUCUc	cctcctGTCAGGC-GCCAGAGAg
hsa-miR-4259	hsa_circ_0087015	153	-25.12	153	-25.12	40184547	22	1101	1035	hsa_circ_0087015 (1101 nt)	agGACUGGGGAUCUGGGUUGAc	acCTG--CAGTGGGCCCAACTt
hsa-miR-1321	hsa_circ_0087015	153	-24.42	153	-24.42	11279591	18	1101	540	hsa_circ_0087015 (1101 nt)	uagUGUAAGUGGAGGGAc	tggACA-GCACCTCCCTg
hsa-miR-6763-5p	hsa_circ_0087015	152	-27.59	152	-27.59	46996543	19	1101	665	hsa_circ_0087015 (1101 nt)	gaGGGGUCG-GUGAGGGGUc	ctCCTCACCTTTCTCCCCAt
hsa-miR-6870-5p	hsa_circ_0087015	152	-23.97	152	-23.97	14041211	19	1101	969	hsa_circ_0087015 (1101 nt)	aguugggGGUAGAGGGGGu	gccaataCCACCTCCCCCt
hsa-miR-3147	hsa_circ_0087015	152	-22.97	152	-22.97	15053805	24	1101	1027	hsa_circ_0087015 (1101 nt)	agugugGGAGGA-GUGA--CGGGUUGg	ccagtgCCACCTGCAGTGGGCCCAACt
hsa-miR-6757-5p	hsa_circ_0087015	152	-23.12	152	-23.12	41749465	22	1101	474	hsa_circ_0087015 (1101 nt)	aguagGACCGG-AGGGUAGGGAu	ctgcaCAGGCCAGCACATCCCTg
hsa-miR-6842-5p	hsa_circ_0087015	152	-21.6	152	-21.6	42301789	22	1101	815	hsa_circ_0087015 (1101 nt)	ggaaccgaucUCUGGUGGGGGu	accctccatcAGCCCACCCCCc
hsa-miR-6745	hsa_circ_0087015	152	-21.35	152	-21.35	15514075	21	1101	309	hsa_circ_0087015 (1101 nt)	uuGGUCUGGAAGAAGGUGGGu	gcCTCGAGC--CTTCCACCCt
hsa-miR-140-3p	hsa_circ_0087015	152	-22.42	152	-22.42	44142869	21	1101	514	hsa_circ_0087015 (1101 nt)	ggcaccaagAUGGGACACCAu	gtcccaggaTGCTCTGTGGTt
hsa-miR-3620-5p	hsa_circ_0087015	152	-27.9	152	-27.9	22326071	22	1101	810	hsa_circ_0087015 (1101 nt)	ccGGGUCGGGUCGGGUCGGGUg	taCTTACCCTCCATCAGCCCAc
hsa-miR-6817-3p	hsa_circ_0087015	151	-22.03	151	-22.03	8425917	19	1101	201	hsa_circ_0087015 (1101 nt)	acGGUACCUCAGUCUCUCu	tgTCA-GGCGCCAGAGAGg
hsa-miR-6838-5p	hsa_circ_0087015	151	-20.41	151	-20.41	41749465	22	1101	340	hsa_circ_0087015 (1101 nt)	uccuCAGAACGGU----GACGACGAa	ccccGTC-TGCTACATCCTGCTGCTc
hsa-miR-1265	hsa_circ_0087015	151	-20.52	151	-20.52	14225319	22	1101	338	hsa_circ_0087015 (1101 nt)	uuguuGUGAACUGGUGUAGGAc	ctcccCGTCTG-CTACATCCTg
hsa-miR-3689d	hsa_circ_0087015	151	-24.74	151	-24.74	33188443	22	1101	534	hsa_circ_0087015 (1101 nt)	gcucaCACUCUAGUGUGGAGGg	tttcaGTG-GACAGCACCTCCc
hsa-miR-5187-5p	hsa_circ_0087015	151	-25.82	151	-25.82	44879301	22	1101	975	hsa_circ_0087015 (1101 nt)	agGUGAAGUUAGGG-AGUAGGGu	acCACCTCCCCCTTATCATCCCa
hsa-miR-5698	hsa_circ_0087015	151	-21.84	151	-21.84	45799841	22	1101	968	hsa_circ_0087015 (1101 nt)	gguGUUAGUGACGUGAGGGGGu	agcCAAT-ACCAC-CTCCCCCt
hsa-miR-1587	hsa_circ_0087015	151	-23.48	151	-23.48	12384239	20	1101	811	hsa_circ_0087015 (1101 nt)	ggguUGGGUCG-GGUCGGGUu	acttACCCTCCATCAGCCCAc
hsa-miR-650	hsa_circ_0087015	151	-25.29	151	-25.29	16250507	21	1101	555	hsa_circ_0087015 (1101 nt)	caGGACUCUCGCGACGGAGGa	tgTCTG-TAGTG-TGCCTCCt
hsa-miR-4300	hsa_circ_0087015	150	-20.49	150	-20.49	1890083	18	1101	62	hsa_circ_0087015 (1101 nt)	cuucaucaGGUCGAGGGu	cagcatcaCCAGCTCCCt
hsa-miR-6794-5p	hsa_circ_0087015	150	-20.83	150	-20.83	2074191	20	1101	971	hsa_circ_0087015 (1101 nt)	cgaGUGGGGGUCAGGGGGAc	caaTACCACC--TCCCCCTt
hsa-miR-3150a-3p	hsa_circ_0087015	150	-24.11	150	-24.11	28033419	22	1101	663	hsa_circ_0087015 (1101 nt)	gguuGGAGCUCCUAGAGGGGUc	tcctCCTCACCTTTCTCCCCAt
hsa-miR-3176	hsa_circ_0087015	150	-22.9	150	-22.9	51783351	19	1101	697	hsa_circ_0087015 (1101 nt)	ggccaucagGGUCCGGUCa	ttgccaccaCCAGGCCAGt
hsa-miR-6754-5p	hsa_circ_0087015	150	-25.77	150	-25.77	9714673	22	1101	532	hsa_circ_0087015 (1101 nt)	agGAGGU--UUGGUC--GGAGGGACc	gtTTTCAGTGGACAGCACCTCCCTGt
hsa-miR-3653-5p	hsa_circ_0087015	150	-21.17	150	-21.17	31899687	20	1101	876	hsa_circ_0087015 (1101 nt)	cuucuucuuaGUAGUCCUCc	tgatcctttgCATCAGGAGg
hsa-miR-6737-5p	hsa_circ_0087015	150	-25.53	150	-25.53	54084701	21	1101	354	hsa_circ_0087015 (1101 nt)	gaGGUCCCGGCU-GGUGGGGUu	tcCTGCTGCTCATCCACCCCAg
hsa-miR-214-3p	hsa_circ_0087015	150	-23.38	150	-23.38	29046013	22	1101	337	hsa_circ_0087015 (1101 nt)	ugACGGACAGAC-A---CGGACGACa	tcTCCCCGTCTGCTACATCCTGCTGc
hsa-miR-6752-5p	hsa_circ_0087015	150	-32.94	150	-32.94	53808539	22	1101	813	hsa_circ_0087015 (1101 nt)	cggGGGACCGAG--GUGUGGGGGg	ttaCCCTCCATCAGCCCACCCCCc
hsa-miR-3692-5p	hsa_circ_0087015	149	-20.38	149	-20.38	7045107	24	1101	945	hsa_circ_0087015 (1101 nt)	guCAUAGGUGAGGACU--GGUCGUCc	acGTAGTAGATACCGATCCCAGCAGc
hsa-miR-4441	hsa_circ_0087015	149	-21.78	149	-21.78	22234017	17	1101	541	hsa_circ_0087015 (1101 nt)	auguUAGAGGAGGGACa	ggacAGCACCTCCCTGt
hsa-miR-185-3p	hsa_circ_0087015	149	-20.72	149	-20.72	52427729	22	1101	104	hsa_circ_0087015 (1101 nt)	cuggucuccUUUCGGUCGGGGa	tgacatcaaATAGGCAGCCCCc
hsa-miR-3183	hsa_circ_0087015	149	-23.75	149	-23.75	13488887	22	1101	199	hsa_circ_0087015 (1101 nt)	aggcucgCUGAGGCUCUCUCCg	cctgtcaGGCGCC-AGAGAGGa
hsa-miR-6133	hsa_circ_0087015	149	-21.15	149	-21.15	26008231	19	1101	63	hsa_circ_0087015 (1101 nt)	auggguUGGAGGAGGGAGu	agcatcACCAGCTCCCTCa
hsa-miR-4695-5p	hsa_circ_0087015	148	-24.21	148	-24.21	28953959	22	1101	553	hsa_circ_0087015 (1101 nt)	ggACGAGCGGGUGACGGAGGAc	ccTGTCTGTAGTGTGCCTCCTc
hsa-miR-492	hsa_circ_0087015	148	-23.4	148	-23.4	10451105	23	1101	494	hsa_circ_0087015 (1101 nt)	uucuuAGAACA-G-GGCGUCCAGGa	ctgctTGTAGTACACAGCAGGTCCc
hsa-miR-210-3p	hsa_circ_0087015	148	-20.1	148	-20.1	29966553	22	1101	270	hsa_circ_0087015 (1101 nt)	agUCGGCGACAGUGUGCGUGUc	tcACCATCTCCCTTACGCACAg
hsa-miR-6130	hsa_circ_0087015	148	-22.28	148	-22.28	46720381	19	1101	63	hsa_circ_0087015 (1101 nt)	guaUGUUAGGUGAGGGAGu	agcATCACCAGCTCCCTCa
hsa-miR-7109-5p	hsa_circ_0087015	147	-20.49	147	-20.49	27296987	21	1101	818	hsa_circ_0087015 (1101 nt)	ucgucccagaGGAGGGGGGUc	ctccatcagcCCACCCCCCAa
hsa-miR-3665	hsa_circ_0087015	147	-20.96	147	-20.96	29046013	18	1101	163	hsa_circ_0087015 (1101 nt)	gcgGCGGGGCGUGGACGa	cgaTGCAACACACCTGCa
hsa-miR-7111-3p	hsa_circ_0087015	147	-20.26	147	-20.26	48561461	22	1101	199	hsa_circ_0087015 (1101 nt)	gacccucCUCCCUUCUCUCCUa	cctgtcaGGCGCCAGAGAGGAa
hsa-miR-7155-5p	hsa_circ_0087015	146	-20.13	146	-20.13	33832821	19	1101	357	hsa_circ_0087015 (1101 nt)	cuacCGGGU-UCUGGGGUCu	tgctGCTCATCCACCCCAGc
hsa-miR-512-3p	hsa_circ_0087015	146	-22.14	146	-22.14	39264007	22	1101	578	hsa_circ_0087015 (1101 nt)	cuGGAGUCGAUAC---U---GUCGUGAa	tgCTTCAGGCATGTTCAGTTCAGCACTt
hsa-miR-6777-5p	hsa_circ_0087015	146	-31.9	146	-31.9	51415135	23	1101	320	hsa_circ_0087015 (1101 nt)	agGU-GGUGACGGAC-U-GAGGGGCa	tcCACCCTCCGAATGTATCTCCCCGt
hsa-miR-302d-3p	hsa_circ_0087015	146	-20.22	146	-20.22	29966553	23	1101	578	hsa_circ_0087015 (1101 nt)	uguGAGUUUGUAC----C--UUCGUGAAu	tgcTTCAGGCATGTTCAGTTCAGCACTTa
hsa-miR-769-3p	hsa_circ_0087015	146	-20.63	146	-20.63	38987845	23	1101	947	hsa_circ_0087015 (1101 nt)	uugguUCUGGGGCCUCUAGGGUc	gtagtAGATACC---GATCCCAg
hsa-miR-3619-5p	hsa_circ_0087015	145	-20.54	145	-20.54	2902677	22	1101	339	hsa_circ_0087015 (1101 nt)	cgacGUGGUCG--GACGGACGACu	tcccCGTCTGCTACATCCTGCTGc
hsa-miR-6846-5p	hsa_circ_0087015	145	-22.11	145	-22.11	6768945	22	1101	105	hsa_circ_0087015 (1101 nt)	ugagaugggguagGUCGGGGGu	gacatcaaataggCAGCCCCCt
hsa-miR-6889-5p	hsa_circ_0087015	145	-23.18	145	-23.18	47364759	23	1101	325	hsa_circ_0087015 (1101 nt)	uaAGGCCUGGGGUCUGAGGGGCu	ccTCC-GAATGTA-TCTCCCCGt
hsa-miR-6848-5p	hsa_circ_0087015	145	-21.42	145	-21.42	22049909	23	1101	104	hsa_circ_0087015 (1101 nt)	ugguaccggguaggGUCGGGGGu	tgacatcaaataggCAGCCCCCt
hsa-miR-4731-5p	hsa_circ_0087015	145	-24.24	145	-24.24	33556659	22	1101	358	hsa_circ_0087015 (1101 nt)	guGUGAGUACACCGGGGGUCGu	gcTGCTCA--TCCACCCCAGCa
hsa-miR-6773-5p	hsa_circ_0087015	145	-23.03	145	-23.03	18091587	23	1101	1029	hsa_circ_0087015 (1101 nt)	uaggacaaaugaggACCCGGGUu	agtgccacctgcagTGGGCCCAa
hsa-miR-3175	hsa_circ_0087015	144	-21.29	144	-21.29	41381249	22	1101	320	hsa_circ_0087015 (1101 nt)	ugcaGUGACGC--A-AGAGAGGGGc	tccaCCCTCCGAATGTATCTCCCCg
hsa-miR-4716-3p	hsa_circ_0087015	142	-21.65	142	-21.65	25087691	22	1101	967	hsa_circ_0087015 (1101 nt)	agagguacaaagGAAGGGGGAa	cagccaataccaCCTCCCCCTt
hsa-miR-4417	hsa_circ_0087015	142	-28.54	142	-28.54	19564451	18	1101	816	hsa_circ_0087015 (1101 nt)	ggGAGGCCCUUCGGGUGg	ccCTCC-ATCAGCCCACc
hsa-miR-638	hsa_circ_0087015	141	-21.02	141	-21.02	17078993	25	1101	942	hsa_circ_0087015 (1101 nt)	ucCGGCGGUGGGCGGGCGCUAGGGa	agGACG-TAGTAGATACCGATCCCa
hsa-miR-4709-3p	hsa_circ_0070022	172	-27.01	172	-27.01	429745	23	1091	888	hsa_circ_0070022 (1091 nt)	cgAUGU-CUCGUGGAGGAGAAGUu	aaTTCATGAGCTTTTCCTCTTCAa
hsa-miR-514a-5p	hsa_circ_0070022	169	-28.55	169	-28.55	14514007	23	1091	102	hsa_circ_0070022 (1091 nt)	guaCUAA-CAGUGA-GA--GGUCUCAu	acaGATTAGTCACTGCTACCCAGAGTa
hsa-miR-6800-3p	hsa_circ_0070022	166	-22.55	166	-22.55	24363785	21	1091	822	hsa_circ_0070022 (1091 nt)	cccCGCUACGGUCCUCUCCAc	tgaGTGCTGTAAGGAGAGGTt
hsa-miR-302c-5p	hsa_circ_0070022	165	-20.45	165	-20.45	2823149	22	1091	399	hsa_circ_0070022 (1091 nt)	gucGUCCAUGGGGGUACAAUUu	tttCATGTA-CACCATGTTAAg
hsa-miR-526b-5p	hsa_circ_0070022	165	-23.75	165	-23.75	22338597	23	1091	127	hsa_circ_0070022 (1091 nt)	ugucuUUCA-CGAAGGGAGUUCUc	tacctAAGTAATTTTCCTCAAGAg
hsa-miR-5190	hsa_circ_0070022	163	-25.86	163	-25.86	52532309	21	1091	97	hsa_circ_0070022 (1091 nt)	accgagGUCGAGUCAGUGACc	atggcaCAGATTAGTCACTGc
hsa-miR-516b-5p	hsa_circ_0070022	162	-22.52	162	-22.52	53360795	22	1091	859	hsa_circ_0070022 (1091 nt)	uuucACGAAGAAUGGAGGUCUa	ctcaTGAACCTTATCTCCAGAt
hsa-miR-1226-3p	hsa_circ_0070022	160	-23.37	160	-23.37	8438443	22	1091	68	hsa_circ_0070022 (1091 nt)	gauccCUUG--UGUCCCGACCACu	gcaaaGAACTAGCAGAGCTGGTGa
hsa-miR-6857-5p	hsa_circ_0070022	160	-25.75	160	-25.75	19945193	22	1091	769	hsa_circ_0070022 (1091 nt)	ugaccGGACUGGGU--UAGGGGUu	attcaCTTGATTCATGATCCCCAa
hsa-miR-3916	hsa_circ_0070022	160	-22.45	160	-22.45	45260043	26	1091	883	hsa_circ_0070022 (1091 nt)	gaCUCUUGGUCGGUAAAGAAGGAGAa	gtGGGAATTCATGAGCTTTTCCTCTt
hsa-miR-6859-5p	hsa_circ_0070022	157	-20.31	157	-20.31	37067237	23	1091	889	hsa_circ_0070022 (1091 nt)	acAGGACUCGGGUACAAGGAGAg	atTCATGAGC---TTTTCCTCTt
hsa-miR-1270	hsa_circ_0070022	157	-22.2	157	-22.2	39000371	23	1091	853	hsa_circ_0070022 (1091 nt)	uguguCGAGAA---GGUAUAGAGGUc	atgatGCTCATGAACCTTATCTCCAg
hsa-miR-6751-5p	hsa_circ_0070022	155	-27.57	155	-27.57	4019851	23	1091	989	hsa_circ_0070022 (1091 nt)	ggucuGUGGUUGGA--GUGGGGGUu	catctCATC-ACCTAGTACCCCCAg
hsa-miR-6803-5p	hsa_circ_0070022	154	-28.88	154	-28.88	49402473	22	1091	989	hsa_circ_0070022 (1091 nt)	ugcGGGUCGGGGG--GUGGGGGUc	catCTCATCACCTAGTACCCCCAg
hsa-miR-4690-5p	hsa_circ_0070022	154	-23.61	154	-23.61	35502319	22	1091	247	hsa_circ_0070022 (1091 nt)	aaGUCGGGUCGGAGCGGACGAg	atCAATCCA-TCAAGCCTGCTa
hsa-miR-6509-5p	hsa_circ_0070022	153	-22.42	153	-22.42	48758095	21	1091	108	hsa_circ_0070022 (1091 nt)	caaGGUGACGGUG------AUGGAUUa	tagTCACTGCTACCCAGAGTACCTAAg
hsa-miR-3194-3p	hsa_circ_0070022	152	-22.59	152	-22.59	10647739	22	1091	64	hsa_circ_0070022 (1091 nt)	ugacgGUCACUCG-UCGUCUCGa	cccagCAAAGAACTAGCAGAGCt
hsa-miR-5589-5p	hsa_circ_0070022	150	-20.63	150	-20.63	37251345	21	1091	48	hsa_circ_0070022 (1091 nt)	ugACGU--GUUCUCGUGGGUCGg	atTGCAACCAAATAAACCCAGCa
hsa-miR-3151-5p	hsa_circ_0070022	149	-24.36	149	-24.36	21141895	21	1091	929	hsa_circ_0070022 (1091 nt)	uggaCUAGGGUAACGGGGUGg	aaagGTTTCTGCAGCCCCACc
hsa-miR-637	hsa_circ_0070022	147	-20.07	147	-20.07	30347295	24	1091	990	hsa_circ_0070022 (1091 nt)	ugcgucucgGGCUUUCGGGGGUCa	atctcatcaCCTAGTACCCCCAGa
hsa-miR-92a-2-5p	hsa_circ_0070022	143	-20.43	143	-20.43	26481027	22	1091	928	hsa_circ_0070022 (1091 nt)	caUUACGUUG-UUUAGGGGUGGg	caAAGGTTTCTGCAGCCCCACCa
hsa-miR-330-5p	hsa_circ_0070022	142	-23.16	142	-23.16	10187469	22	1091	998	hsa_circ_0070022 (1091 nt)	cgGAUUCUGUGUCCGGGUCUCu	acCTAGTAC-C---CCCAGAGa
hsa-miR-6804-3p	hsa_circ_0064772	467	-63.58	159	-22.15	19566663	22	1356	135 1163 1105	hsa_circ_0064772 (1356 nt)	gacacCCACUCUCCGUCCACGc,gacacCCACUCUCCGUCCACGc,gaCACCCAC-UCUCCGUCCACGc	cctaaGGTTGGA-GCAGGTGCt,cgggcGCTTAGGTGCAGGTGCc,atGTGAATGCTGCTGCAGGTGCc
hsa-miR-424-5p	hsa_circ_0064772	311	-41.78	159	-20.98	54547183	22	1356	1099 1125	hsa_circ_0064772 (1356 nt)	aaguuUUGUACUUAACGACGAc,aaGUUUUGUACUUAACGACGAc	acattGATGTGAA-TGCTGCTg,gcCAAGGCACATCATGCTGCTg
hsa-miR-370-3p	hsa_circ_0064772	287	-45.32	146	-24.35	3733375	22	1356	110 1028	hsa_circ_0064772 (1356 nt)	ugguccaaGGUGGGGUCGUCCg,ugguccaagguggGGUCGUCCg	aaggaagcCTGGTTCAGCAGGt,ggctggaagagtaTCAGCAGGc
hsa-miR-5586-5p	hsa_circ_0064772	171	-21.64	171	-21.64	36872815	22	1356	1214	hsa_circ_0064772 (1356 nt)	cgUAU-AUCAUUGUUCGACCUAu	ggATACTTCTGACAAGCTGGATg
hsa-miR-93-3p	hsa_circ_0064772	170	-28.19	170	-28.19	53534589	22	1356	110	hsa_circ_0064772 (1356 nt)	gcCCUUCACGAUCGAGUCGUCa	aaGGAAG-CCTGGTTCAGCAGg
hsa-miR-941	hsa_circ_0064772	169	-26.56	169	-26.56	10269209	23	1356	1240	hsa_circ_0064772 (1356 nt)	cgUGUACACGUGUGUCGGCCCAc	caGCATCTGAAGATGGCCGGGTg
hsa-miR-1271-5p	hsa_circ_0064772	165	-29.26	165	-29.26	42488109	22	1356	1108	hsa_circ_0064772 (1356 nt)	acUCACGAACGA--UCCACGGUUc	tgAATGC-TGCTGCAGGTGCCAAg
hsa-miR-4778-3p	hsa_circ_0064772	165	-21.17	165	-21.17	9624831	22	1356	1309	hsa_circ_0064772 (1356 nt)	agUUGAGACGUUUCCUUCUUCu	caGATTCT--AGAGGAAGAAGt
hsa-miR-5047	hsa_circ_0064772	163	-21.46	163	-21.46	10361263	21	1356	343	hsa_circ_0064772 (1356 nt)	ugGAAUGUUGGCGUCGACGUu	tgCTTGTTGCTGGAGCTGCAc
hsa-miR-7851-3p	hsa_circ_0064772	161	-26.67	161	-26.67	24905795	22	1356	423	hsa_circ_0064772 (1356 nt)	aggUUGGAGUCAGAGGGUCCAu	aagGATCTTAG-ATCCCAGGTg
hsa-miR-3202	hsa_circ_0064772	161	-24.41	161	-24.41	33374763	22	1356	1053	hsa_circ_0064772 (1356 nt)	uaaUUUCGAGAAGAGGGAAGGu	agcAAAGC-CAGTTCCCTTCCa
hsa-miR-4660	hsa_circ_0064772	161	-22.66	161	-22.66	55191561	23	1356	340	hsa_circ_0064772 (1356 nt)	gaGGUAAAAGGUGGUCUCGACGu	caCTGCTTGTTGCTGGAGCTGCa
hsa-miR-6862-3p	hsa_circ_0064772	160	-20.71	160	-20.71	36044329	24	1356	1242	hsa_circ_0064772 (1356 nt)	ucucccggUCUCUCGACCCACUCc	gcatctgaAGATGGCCGGGTGAGa
hsa-miR-5585-3p	hsa_circ_0064772	160	-22.82	160	-22.82	48931889	22	1356	209	hsa_circ_0064772 (1356 nt)	ugGACAUCAGGGUCGAUAAGUc	taCAGATGTCCCTTCTATTCAg
hsa-miR-3190-3p	hsa_circ_0064772	160	-28.17	160	-28.17	47919295	23	1356	916	hsa_circ_0064772 (1356 nt)	agAGACCGGCAGAU-----GGAAGGUGu	gtTCTGGCAGTGTAGCATCTCTTCCACa
hsa-miR-3929	hsa_circ_0064772	160	-20.4	160	-20.4	55835939	23	1356	43	hsa_circ_0064772 (1356 nt)	ucaccAGAUGAGUGUAGUCGGAg	catcaTCAGCT-GCATCAGCCTt
hsa-miR-96-5p	hsa_circ_0064772	159	-20.43	159	-20.43	4930077	23	1356	1107	hsa_circ_0064772 (1356 nt)	ucgUUUUUAC-ACGAUCACGGUUu	gtgAATGCTGCTGCAGGTGCCAAg
hsa-miR-4487	hsa_circ_0064772	159	-22.76	159	-22.76	18646123	19	1356	951	hsa_circ_0064772 (1356 nt)	gaCGGGAAGUCGGUCGAGa	agGTCC-TCATCCAGCTCa
hsa-miR-302c-3p	hsa_circ_0064772	159	-22.47	159	-22.47	53350481	23	1356	390	hsa_circ_0064772 (1356 nt)	ggUGACUUUGUACCUUCGUGAAu	cgATTGTTGGATGG-AGCACTTa
hsa-miR-6810-5p	hsa_circ_0064772	159	-20.4	159	-20.4	35031735	23	1356	529	hsa_circ_0064772 (1356 nt)	cgGUACGACUAGGGACAGGGGUa	caCTTTTTAATCTC-GTCCCCAa
hsa-miR-769-3p	hsa_circ_0064772	159	-27.84	159	-27.84	38990057	23	1356	419	hsa_circ_0064772 (1356 nt)	uuGGUUCUGGGGCCUCUAGGGUc	agCTAAGGATCT-TAGATCCCAg
hsa-miR-497-5p	hsa_circ_0064772	159	-24.38	159	-24.38	47182863	21	1356	1126	hsa_circ_0064772 (1356 nt)	ugUUUGGUGUCACACGACGAc	ccAAGGCACATCATGCTGCTg
hsa-miR-4421	hsa_circ_0064772	158	-28.71	158	-28.71	31533683	22	1356	928	hsa_circ_0064772 (1356 nt)	auCG-AGGAAAGGU----GUCUGUCCa	taGCATCTCTTCCACAATCAGACAGGt
hsa-miR-8075	hsa_circ_0064772	158	-25.48	158	-25.48	17909691	24	1356	37	hsa_circ_0064772 (1356 nt)	gucugGGCUGUAGACG--GUAGUCGu	ataggCCATCATCAGCTGCATCAGCc
hsa-miR-654-5p	hsa_circ_0064772	158	-20.77	158	-20.77	42856325	22	1356	455	hsa_circ_0064772 (1356 nt)	cgUGUACAAGACGCCGGGUGGu	ttGTAT-TACTGTAGCCCACCt
hsa-miR-6077	hsa_circ_0064772	157	-21.91	157	-21.91	45986161	21	1356	918	hsa_circ_0064772 (1356 nt)	cuuCCGGCAUGUC---GAGAAGGg	tctGGCAGTGTAGCATCTCTTCCa
hsa-miR-541-3p	hsa_circ_0064772	157	-22.21	157	-22.21	9164561	22	1356	452	hsa_circ_0064772 (1356 nt)	ucaggucUAA-GACA-CGGGUGGu	agcttgtATTACTGTAGCCCACCt
hsa-miR-2909	hsa_circ_0064772	156	-20.23	156	-20.23	30705197	21	1356	120	hsa_circ_0064772 (1356 nt)	gguucUCUACAACCGGGAUUg	ggttcAGCAGGTGGCCCTAAg
hsa-miR-302b-3p	hsa_circ_0064772	155	-20.57	155	-20.57	30797251	23	1356	390	hsa_circ_0064772 (1356 nt)	gaUGAUUUUGUACCUUCGUGAAu	cgATTGTTGGATGG-AGCACTTa
hsa-miR-1229-3p	hsa_circ_0064772	155	-25.29	155	-25.29	41843731	23	1356	1245	hsa_circ_0064772 (1356 nt)	gacaccCUCCCGUCACCACUCUc	tctgaaGATGGCCG-GGTGAGAg
hsa-miR-6861-5p	hsa_circ_0064772	155	-23.06	155	-23.06	48103403	22	1356	602	hsa_circ_0064772 (1356 nt)	ggaCCUCGGGGUGGAUGGGUCa	tcgGCATACTCATGTACCCAGa
hsa-miR-6882-3p	hsa_circ_0064772	154	-27.21	154	-27.21	9716885	24	1356	1027	hsa_circ_0064772 (1356 nt)	gaCGUCCGUUCUC---CUC-UCCGUCGu	tgGCTGG-AAGAGTATCAGCAGGCAGCa
hsa-miR-1296-5p	hsa_circ_0064772	154	-22.18	154	-22.18	7231427	22	1356	117	hsa_circ_0064772 (1356 nt)	ccuCUACCUCGGUC-CCGGGAUu	cctGGTTCAGCAGGTGGCCCTAa
hsa-miR-6750-5p	hsa_circ_0064772	154	-24.53	154	-24.53	12754667	24	1356	1050	hsa_circ_0064772 (1356 nt)	ucGUCGAGUGGGUCGACAAGGGAc	agCAGCAAAGCCA---GTTCCCTt
hsa-miR-514a-5p	hsa_circ_0064772	152	-24.26	152	-24.26	14503693	23	1356	777	hsa_circ_0064772 (1356 nt)	guACUAACAGUGAGA----GGUCUCAu	caTGATGCTGACGCTGAGGCCAGAGTg
hsa-miR-6836-3p	hsa_circ_0064772	152	-26.04	152	-26.04	17817637	21	1356	788	hsa_circ_0064772 (1356 nt)	gacGCCCCGG-C-CCCCUCCGUa	cgcTGAGGCCAGAGTGGAGGCAa
hsa-miR-500a-3p	hsa_circ_0064772	152	-20.48	152	-20.48	14779855	22	1356	1158	hsa_circ_0064772 (1356 nt)	gucuuaggaaCGGGUCCACGUa	cgaagcgggcGCTTAGGTGCAg
hsa-miR-6730-5p	hsa_circ_0064772	151	-20.22	151	-20.22	40831137	23	1356	458	hsa_circ_0064772 (1356 nt)	agACUGUUGGGGAGGUGGAAAGa	taTTACTGTAGC-CCACCTTTCa
hsa-miR-1202	hsa_circ_0064772	151	-22.37	151	-22.37	36596653	21	1356	1276	hsa_circ_0064772 (1356 nt)	gagGGGGUGACGUCGACCGUg	cagCACCACT--TGCTGGCAt
hsa-miR-766-3p	hsa_circ_0064772	151	-25.41	151	-25.41	2904889	22	1356	156	hsa_circ_0064772 (1356 nt)	cgACUCC-GACACCCCGACCUCa	tcTAAGGAAGGAGGTGCTGGAGc
hsa-miR-6894-3p	hsa_circ_0064772	151	-27.64	151	-27.64	20855419	21	1356	1027	hsa_circ_0064772 (1356 nt)	gaccuCCUUCUC----CCGUCCGUu	tggctGGAAGAGTATCAGCAGGCAg
hsa-miR-6893-3p	hsa_circ_0064772	151	-23.73	151	-23.73	48931889	22	1356	1026	hsa_circ_0064772 (1356 nt)	gaCCGUCCACUUC--CGUCGUCCc	gtGGCTGGAAGAGTATCAGCAGGc
hsa-miR-6511b-5p	hsa_circ_0064772	150	-30.75	150	-30.75	11557965	24	1356	1058	hsa_circ_0064772 (1356 nt)	acaGUCGGGGUGAAG-----ACGGACGUc	agcCAGTTCC-CTTCCAGGAAGCCTGCAg
hsa-miR-4691-3p	hsa_circ_0064772	149	-22.84	149	-22.84	54178967	23	1356	1012	hsa_circ_0064772 (1356 nt)	uacgugagAGUCAGGCACCGACc	caaatccaTCA-ACTGTGGCTGg
hsa-miR-15b-5p	hsa_circ_0064772	149	-20.17	149	-20.17	41015245	22	1356	1094	hsa_circ_0064772 (1356 nt)	acauUUGGUACUAC----ACGACGAu	aagtGACATTGATGTGAATGCTGCTg
hsa-miR-6777-3p	hsa_circ_0064772	145	-24.77	145	-24.77	26194551	20	1356	789	hsa_circ_0064772 (1356 nt)	gacCCCCGGUCCUCUCACCu	gctGAGGCC---AGAGTGGa
hsa-miR-6784-3p	hsa_circ_0064772	144	-21.04	144	-21.04	22696499	22	1356	1243	hsa_circ_0064772 (1356 nt)	gacccCGUCU-CAACCCCACUCu	catctGAAGATGGCCGGGTGAGa
hsa-miR-3191-3p	hsa_circ_0064772	143	-20.83	143	-20.83	10085101	23	1356	527	hsa_circ_0064772 (1356 nt)	gacaGACCGGUCGAUGCAGGGGu	tacaCTTTTTAATCTCGTCCCCa
hsa-miR-3944-5p	hsa_circ_0064772	143	-21.8	143	-21.8	51969671	21	1356	343	hsa_circ_0064772 (1356 nt)	agagcCAACCG-GACGACGUGu	tgcttGTTGCTGGAGCTGCACa
hsa-miR-4417	hsa_circ_0064772	142	-20.24	142	-20.24	19566663	18	1356	457	hsa_circ_0064772 (1356 nt)	gggaggccCUUCGGGUGg	gtattactGTAGCCCACc
hsa-miR-517-5p	hsa_circ_0064772	140	-20.01	140	-20.01	16436827	22	1356	1300	hsa_circ_0064772 (1356 nt)	ucugucacgaagguAGAUCUCc	atgccaaggcagatTCTAGAGg
hsa-miR-6765-3p	hsa_circ_0064772	140	-21.37	140	-21.37	5206239	21	1356	424	hsa_circ_0064772 (1356 nt)	gacccgcccggucGGUCCACu	aggatcttagatcCCAGGTGg
hsa-miR-6872-3p	hsa_circ_0064772	140	-20.65	140	-20.65	18922285	21	1356	1277	hsa_circ_0064772 (1356 nt)	cuggcgccguccuCCGUACCc	agcaccacttgctGGCATGGg
hsa-miR-6779-5p	hsa_circ_0056891	310	-47.66	157	-26.33	52274314	21	2418	1949 1317	hsa_circ_0056891 (2418 nt)	cggUUUGG-GUCGGGGAGGGUc,cgguUUGGGUCGGGGAGGGUc	ctgAAGCCTCCCCTCCTCCCAt,ttatAAAATAGTGCCTCCCAa
hsa-miR-612	hsa_circ_0056891	301	-49.85	153	-25.1	39570862	25	2418	1521 1676	hsa_circ_0056891 (2418 nt)	uucCUCGAGUCUUCGGG---ACGGGUCg,uuccUCGAGUCUUCGG--GACGGGUCg	cctGAGAACAGAGCATCAAGTGCCCAGt,ttaaATCTCGGGCTTCAAATGCCCAGg
hsa-miR-6764-5p	hsa_circ_0056891	298	-49.11	153	-28.16	26959464	22	2418	291 226	hsa_circ_0056891 (2418 nt)	guuGAGACUGG---UC-UGGGACCCu,guugagacuggucUGGGACCCu	aacCTCTGTCTTTGAGTGCCCTGGGa,ccagaaacctttcACCCTGGGc
hsa-miR-4663	hsa_circ_0056891	176	-27.25	176	-27.25	17569956	24	2418	25	hsa_circ_0056891 (2418 nt)	ugaCGUGCAGGU-ACCUCGAGUCGa	aggGCAGGTTCACTGCAGCTCAGCa
hsa-miR-1-3p	hsa_circ_0056891	175	-20.14	175	-20.14	33311190	22	2418	2317	hsa_circ_0056891 (2418 nt)	uaUGUAUGAAGAAA-UGUAAGGu	agACAAAGTTCTTTAACATTCCa
hsa-miR-6509-5p	hsa_circ_0056891	174	-26.64	174	-26.64	48776262	21	2418	1202	hsa_circ_0056891 (2418 nt)	caAGGUGACGGUG-AUGGAUUa	atTCCACTGCTTCTTACCTAAa
hsa-miR-6515-5p	hsa_circ_0056891	172	-28.76	172	-28.76	32574758	21	2418	93	hsa_circ_0056891 (2418 nt)	cuacaGAAGGUGUGGGAGGUu	agcacCTTCCCCACCCTCCAa
hsa-miR-1257	hsa_circ_0056891	171	-25.01	171	-25.01	40583456	21	2418	2290	hsa_circ_0056891 (2418 nt)	ccAGUCUUGGGUAGUAAGUGa	acTGATGGCCCATCATTCACt
hsa-miR-7106-5p	hsa_circ_0056891	168	-33.69	168	-33.69	9561258	20	2418	1949	hsa_circ_0056891 (2418 nt)	gggUUC-UAGGGGAGGAGGGu	ctgAAGCCTCCCCTCCTCCCa
hsa-miR-6772-3p	hsa_circ_0056891	168	-31.12	168	-31.12	27880004	23	2418	241	hsa_circ_0056891 (2418 nt)	acACCCG-UGUCUCAGUCCUCGUu	ccTGGGCTTTCCAGTCAGGAGCAg
hsa-miR-4273	hsa_circ_0056891	167	-27.16	167	-27.16	26775356	18	2418	692	hsa_circ_0056891 (2418 nt)	gaCAGGUA-GUCUCUUGUg	ttGTCTATCCAGAGAACAc
hsa-miR-7159-5p	hsa_circ_0056891	166	-23.65	166	-23.65	447912	21	2418	1892	hsa_circ_0056891 (2418 nt)	ggUAGGAUGU--GGGAACAACUu	ctGTTCCACAACCCCTTGTTGAa
hsa-miR-3120-3p	hsa_circ_0056891	166	-23.24	166	-23.24	1092290	21	2418	2074	hsa_circ_0056891 (2418 nt)	acgGACAGAUGUGAACGACAc	tcaCCGTTTGCTCTTGCTGTa
hsa-miR-3911	hsa_circ_0056891	166	-31.16	166	-31.16	40583456	22	2418	1991	hsa_circ_0056891 (2418 nt)	acGGAGGA--GGUCC-UAGGUGUGu	ttCCTGCTAGTCAGGTATCCACACa
hsa-miR-18a-3p	hsa_circ_0056891	165	-24.54	165	-24.54	42516590	23	2418	10	hsa_circ_0056891 (2418 nt)	ggUCUUCCUCGUGAAUCCCGUCa	gaAGCAGGAAGAGTGAGGGCAGg
hsa-miR-4688	hsa_circ_0056891	164	-31.25	164	-31.25	22448818	22	2418	1774	hsa_circ_0056891 (2418 nt)	gggUC-CAGGAGACGACGGGGAu	aagAGTGTCC-ATGCTGCCCCTa
hsa-miR-93-3p	hsa_circ_0056891	163	-22.66	163	-22.66	53563070	22	2418	31	hsa_circ_0056891 (2418 nt)	gcccuUCACGAUCGAGUCGUCa	ggttcACTGC-AGCTCAGCAGc
hsa-miR-4459	hsa_circ_0056891	163	-24.54	163	-24.54	40767564	22	2418	1163	hsa_circ_0056891 (2418 nt)	gagguggAGGAGGCGGAGGACc	atgatgaTCTTTTGCCTCCTGt
hsa-miR-6866-3p	hsa_circ_0056891	163	-23.48	163	-23.48	12691094	22	2418	1822	hsa_circ_0056891 (2418 nt)	gaUCUCCUGUCUAUUUCCCUAg	aaAGAGG-CAG--AAAGGGATa
hsa-miR-34a-5p	hsa_circ_0056891	162	-24.95	162	-24.95	27051518	22	2418	1479	hsa_circ_0056891 (2418 nt)	uguuGGUCGAUUCUGUGACGGu	aagcCCAGAAGAGCCACTGCCa
hsa-miR-3136-3p	hsa_circ_0056891	162	-21.01	162	-21.01	48408046	22	2418	640	hsa_circ_0056891 (2418 nt)	ugaUUG-ACUUAUCCAACCCGGu	agaAACTTGAAGTCGTTGGGCCc
hsa-miR-3164	hsa_circ_0056891	161	-20.32	161	-20.32	14440120	22	2418	426	hsa_circ_0056891 (2418 nt)	gcgGUAAAGGGAAUUUCAGUGu	aaaTATTTCTC-CGAAGTCACa
hsa-miR-5001-5p	hsa_circ_0056891	161	-30.67	161	-30.67	2841316	24	2418	202	hsa_circ_0056891 (2418 nt)	ucGAGGCGGCGACUC---AGGUCGGGa	aaCTCTCCTGAGGAGCTATCCAGCCCa
hsa-miR-6789-5p	hsa_circ_0056891	161	-27.93	161	-27.93	42148374	24	2418	1773	hsa_circ_0056891 (2418 nt)	gggCGCGCGGGCCCUGCGGGGAUg	caaGAGTGTCCATGCTGCCCCTAa
hsa-miR-661	hsa_circ_0056891	160	-24.29	160	-24.29	2381046	24	2418	1679	hsa_circ_0056891 (2418 nt)	ugcGCGUCCG--GUCUCUGGGUCCGu	aatCTCGGGCTTCAAATGCCCAGGCc
hsa-miR-3714	hsa_circ_0056891	160	-25.58	160	-25.58	24013736	22	2418	1831	hsa_circ_0056891 (2418 nt)	ugUCCCCUCGUGACGACGGAAg	gaAAGGGA-TA-TGCTGCCTTc
hsa-miR-3652	hsa_circ_0056891	159	-23.87	159	-23.87	14808336	18	2418	2153	hsa_circ_0056891 (2418 nt)	aggAGUGUGGAGGUCGGc	tggTCCAACCTCCAGCCa
hsa-miR-17-3p	hsa_circ_0056891	159	-20.59	159	-20.59	35152270	22	2418	20	hsa_circ_0056891 (2418 nt)	gaUGUUCACG--GAAGUGACGUCa	gaGTGAGGGCAGGTTCACTGCAGc
hsa-miR-4656	hsa_circ_0056891	158	-26.43	158	-26.43	12322878	23	2418	488	hsa_circ_0056891 (2418 nt)	uguccggAGGACGGGAGUCGGGu	aaaatgaTCCTG-ACTCAGCCCt
hsa-miR-6871-5p	hsa_circ_0056891	158	-25.68	158	-25.68	37729782	22	2418	1951	hsa_circ_0056891 (2418 nt)	cgUUGGUGGGGCUUGAGGGUAc	gaAGCCTCCCC-TCCTCCCATa
hsa-miR-3936	hsa_circ_0056891	158	-23.07	158	-23.07	12046716	22	2418	1886	hsa_circ_0056891 (2418 nt)	acGU-AGACGGUAUG-UGGGGAAu	ctCACTCTGTTCCACAACCCCTTg
hsa-miR-6848-3p	hsa_circ_0056891	157	-22.25	157	-22.25	27143572	19	2418	787	hsa_circ_0056891 (2418 nt)	gaCCCCCGGUUCUCUGGUg	atGGAAGTTGAGAGACCAt
hsa-miR-4421	hsa_circ_0056891	157	-20.87	157	-20.87	31562164	22	2418	1226	hsa_circ_0056891 (2418 nt)	aucgaGGAAAGGUGUCUGUCCa	attacCCACTTTATAGACAGGa
hsa-miR-3670	hsa_circ_0056891	157	-20.94	157	-20.94	35152270	24	2418	1535	hsa_circ_0056891 (2418 nt)	aucucuuccuGUC--GACACUCGAGa	atcaagtgccCAGTTCTGTGAGCTCa
hsa-miR-125a-3p	hsa_circ_0056891	157	-21.65	157	-21.65	53655124	22	2418	1545	hsa_circ_0056891 (2418 nt)	ccgAGGGUUCUUGGAGUGGACa	cagTTCTGTGAG-CTCACCTGa
hsa-miR-4317	hsa_circ_0056891	156	-20.89	156	-20.89	14440120	17	2418	502	hsa_circ_0056891 (2418 nt)	uuugaGGGACCGUUACa	tcagcCCTTGGCAATGg
hsa-miR-4695-5p	hsa_circ_0056891	156	-24.01	156	-24.01	28984652	22	2418	1162	hsa_circ_0056891 (2418 nt)	ggACGAGCGGGUGACGGAGGAc	aaTGATGATCTTTTGCCTCCTg
hsa-miR-3619-5p	hsa_circ_0056891	155	-24.52	155	-24.52	2933370	22	2418	1932	hsa_circ_0056891 (2418 nt)	cgacgUGGUCGGACGGACGACu	catcgGTCAGGCT-CCTGCTGa
hsa-miR-6892-5p	hsa_circ_0056891	155	-20.34	155	-20.34	7351962	21	2418	1857	hsa_circ_0056891 (2418 nt)	aggaUGAGAGGCCAGGGAAUg	gcagACTCTTT-CTCCCTTAa
hsa-miR-8077	hsa_circ_0056891	155	-21.59	155	-21.59	50433234	22	2418	486	hsa_circ_0056891 (2418 nt)	ccucaguCUUGGGGUGAGUCGg	gaaaaatGATCCTGACTCAGCc
hsa-miR-378a-5p	hsa_circ_0056891	155	-25.22	155	-25.22	36809242	22	2418	240	hsa_circ_0056891 (2418 nt)	uguGUCCUGGACCUCAGUCCUc	cccTGGGCTTTCCAGTCAGGAg
hsa-miR-5001-3p	hsa_circ_0056891	155	-21.62	155	-21.62	50985558	22	2418	1812	hsa_circ_0056891 (2418 nt)	uucCUGGACCUGUCUCCGUCUu	actGACAAATAAAGAGGCAGAa
hsa-miR-4440	hsa_circ_0056891	155	-22.51	155	-22.51	55035934	22	2418	2033	hsa_circ_0056891 (2418 nt)	guucggucguuCGGGGUGCUGu	aaacttttggtGCCCCACGACc
hsa-miR-4793-3p	hsa_circ_0056891	155	-23.01	155	-23.01	2196938	23	2418	888	hsa_circ_0056891 (2418 nt)	ucggUCGGUUGAGUGUCACGUCu	actgAATCAAC-C-CAGTGCAGa
hsa-miR-5693	hsa_circ_0056891	155	-24.12	155	-24.12	29444922	22	2418	1477	hsa_circ_0056891 (2418 nt)	cucaaguaaagUCUCGGUGACg	gaaagcccagaAGAGCCACTGc
hsa-miR-28-5p	hsa_circ_0056891	155	-20.17	155	-20.17	48039830	22	2418	1605	hsa_circ_0056891 (2418 nt)	gaGUUAUCUGACAC----UCGAGGAa	gaCAAGAGACACTGGCACAGCTCCTt
hsa-miR-6730-5p	hsa_circ_0056891	154	-20.56	154	-20.56	40859618	23	2418	217	hsa_circ_0056891 (2418 nt)	agacuGUUGGGGAGGUGGAAAGa	ctatcCAGCCCAGAAACCTTTCa
hsa-miR-6756-5p	hsa_circ_0056891	154	-29.29	154	-29.29	44541778	23	2418	90	hsa_circ_0056891 (2418 nt)	ucgggGUGGAGGUCGGGGUGGGa	aaaagCACCTT---CCCCACCCt
hsa-miR-6504-5p	hsa_circ_0056891	154	-20.89	154	-20.89	32666812	21	2418	144	hsa_circ_0056891 (2418 nt)	gaCGUAAUGUCG---UGUCGGUCu	tcGTGTGACTGCCTTACAGCCAGt
hsa-miR-550b-2-5p	hsa_circ_0056891	154	-20.9	154	-20.9	37085404	22	2418	801	hsa_circ_0056891 (2418 nt)	acagAAUGAGGGAGUCCGUGUa	accaTCAAACTCTGAGGCACAt
hsa-miR-6513-5p	hsa_circ_0056891	153	-21.77	153	-21.77	20331576	23	2418	1240	hsa_circ_0056891 (2418 nt)	ucUGUACACCGCAGUUAGGGUUu	agACA-G-GACTACAATCCCAAg
hsa-miR-4446-3p	hsa_circ_0056891	153	-20.45	153	-20.45	26130978	22	2418	487	hsa_circ_0056891 (2418 nt)	ugggUACAGUGAC--GGUCGGGAc	aaaaATGATCCTGACTCAGCCCTt
hsa-miR-6760-5p	hsa_circ_0056891	153	-20.02	153	-20.02	50985558	23	2418	1852	hsa_circ_0056891 (2418 nt)	agacgugaagGUGGAAGAGGGAc	ccggagcagaCTCTTTCTCCCTt
hsa-miR-92a-2-5p	hsa_circ_0056891	153	-24.21	153	-24.21	26499194	22	2418	89	hsa_circ_0056891 (2418 nt)	caUUACGUUGUUUAGGGGUGGg	gaAAAGCACC--TTCCCCACCc
hsa-miR-6837-5p	hsa_circ_0056891	153	-22.18	153	-22.18	38558268	21	2418	295	hsa_circ_0056891 (2418 nt)	uguaAGGGACGACCGGGACCa	tctgTCTTTGAGTGCCCTGGg
hsa-miR-4642	hsa_circ_0056891	153	-28.12	153	-28.12	40307294	22	2418	1553	hsa_circ_0056891 (2418 nt)	ucgguGGUCCCCUGCUACGGUa	tgagcTCACCTGATGATGCCAt
hsa-miR-3978	hsa_circ_0056891	153	-27.39	153	-27.39	47579560	24	2418	230	hsa_circ_0056891 (2418 nt)	ugUGGGACCUACG-UACGAAAGGUg	aaACCTTTCACCCTGGGCTTTCCAg
hsa-miR-6804-5p	hsa_circ_0056891	152	-21.4	152	-21.4	53194854	21	2418	92	hsa_circ_0056891 (2418 nt)	gcaGUGGACGACUGUGGGAGu	aagCACCTTC-CCCACCCTCc
hsa-miR-449c-5p	hsa_circ_0056891	152	-20.29	152	-20.29	24381952	25	2418	133	hsa_circ_0056891 (2418 nt)	ugucggcgAUCGUUAUG-UGACGGAu	gatgaaaaTAGTCGTGTGACTGCCTt
hsa-miR-4747-5p	hsa_circ_0056891	152	-20.5	152	-20.5	1644614	22	2418	83	hsa_circ_0056891 (2418 nt)	gaUUCUGGUUCGGAGGAAGGGa	caAAGCGAAAAGCACCTTCCCc
hsa-miR-1915-3p	hsa_circ_0056891	152	-24.68	152	-24.68	3485694	20	2418	298	hsa_circ_0056891 (2418 nt)	ggGCGGCGCAGCGGGACCCc	gtCTTTGAGT-GCCCTGGGa
hsa-miR-378g	hsa_circ_0056891	152	-21.73	152	-21.73	20791846	20	2418	1463	hsa_circ_0056891 (2418 nt)	gaAGAC--UGAGG---UUCGGGUCa	atTCTGCTATTTCTGAAAGCCCAGa
hsa-miR-4776-5p	hsa_circ_0056891	152	-26.69	152	-26.69	26407140	22	2418	2134	hsa_circ_0056891 (2418 nt)	ucgGGA--ACGGU-AGG--ACCAGGUg	tcaCCTAGTGCCAGTGCATTGGTCCAa
hsa-miR-1587	hsa_circ_0056891	151	-23.31	151	-23.31	12414932	20	2418	211	hsa_circ_0056891 (2418 nt)	gggUUGGGUCGGGUCGGGUu	gagGAGCTA-TCCAGCCCAg
hsa-miR-647	hsa_circ_0056891	151	-22.23	151	-22.23	17385848	21	2418	313	hsa_circ_0056891 (2418 nt)	cuuccuucACUCACGUCGGUg	gggacaccTGAG-GCAGCCAt
hsa-miR-3135b	hsa_circ_0056891	151	-30.17	151	-30.17	34692000	22	2418	2142	hsa_circ_0056891 (2418 nt)	guGGUGACGUGAGC------GAGGUCGg	tgCCAGTGCATTGGTCCAACCTCCAGCc
hsa-miR-6878-5p	hsa_circ_0056891	150	-21.49	150	-21.49	33587352	23	2418	1851	hsa_circ_0056891 (2418 nt)	gaagucgaagaucGAAAGAGGGa	tccggagcagactCTTTCTCCCt
hsa-miR-766-5p	hsa_circ_0056891	150	-21.75	150	-21.75	34968162	22	2418	159	hsa_circ_0056891 (2418 nt)	uucUGGUCGU---GGUUAAGGAGGa	acaGCCAGTAGATGGAGTTCCTCCa
hsa-miR-6743-5p	hsa_circ_0056891	150	-29.06	150	-29.06	38834430	22	2418	1769	hsa_circ_0056891 (2418 nt)	ccCGGU--GGGCAGG---GACGGGGAa	ctGCCAAGAGTGTCCATGCTGCCCCTa
hsa-miR-6800-5p	hsa_circ_0056891	150	-21.59	150	-21.59	49328586	21	2418	2124	hsa_circ_0056891 (2418 nt)	ggCGGGGACUGACAGUGGAUg	gcGCACC-GA--GTCACCTAg
hsa-miR-449a	hsa_circ_0056891	150	-21.77	150	-21.77	2841316	22	2418	1477	hsa_circ_0056891 (2418 nt)	uggUCGAUUGUUAU--GUGACGGu	gaaAGCCCAGAAGAGCCACTGCCa
hsa-miR-1273h-5p	hsa_circ_0056891	150	-25.92	150	-25.92	12138770	21	2418	1948	hsa_circ_0056891 (2418 nt)	ugACGUCGGA--ACUGGAGGGUc	gcTGAAGCCTCCCCTCCTCCCAt
hsa-miR-765	hsa_circ_0056891	150	-20.05	150	-20.05	36625134	21	2418	1950	hsa_circ_0056891 (2418 nt)	guagUGGAAGGAAGAGGAGGu	tgaaGCCTCCC--CTCCTCCc
hsa-miR-5589-5p	hsa_circ_0056891	150	-22.08	150	-22.08	37269512	21	2418	1693	hsa_circ_0056891 (2418 nt)	ugACGUGUUC-UCGUGGGUCGg	aaTGCCCAGGCCAAACCCAGCt
hsa-miR-4685-5p	hsa_circ_0056891	149	-30.79	149	-30.79	47579560	26	2418	287	hsa_circ_0056891 (2418 nt)	uuggaacGGGGU-GAGGUU--CGGGACCc	aggaaacCTCTGTCTTTGAGTGCCCTGGg
hsa-miR-889-5p	hsa_circ_0056891	149	-20.51	149	-20.51	15544768	22	2418	313	hsa_circ_0056891 (2418 nt)	cugguauGAUGCCUGUCGGUAa	gggacacCTGAGG-CAGCCATa
hsa-miR-761	hsa_circ_0056891	149	-24	149	-24	52550476	22	2418	1930	hsa_circ_0056891 (2418 nt)	acacAGUCAAAGUG-GGACGACg	gtcaTCGGTCAGGCTCCTGCTGa
hsa-miR-4725-3p	hsa_circ_0056891	149	-24.02	149	-24.02	35704594	22	2418	86	hsa_circ_0056891 (2418 nt)	ggGCUGUGACUGCGGAAGGGGu	agCGAAA--AGCACCTTCCCCa
hsa-miR-3064-5p	hsa_circ_0056891	149	-20.79	149	-20.79	15452714	21	2418	147	hsa_circ_0056891 (2418 nt)	aacgUGUGGUGUUGUCGGUCu	tgtgACTGCCTTACAGCCAGt
hsa-miR-6773-5p	hsa_circ_0056891	149	-24.49	149	-24.49	18122280	23	2418	641	hsa_circ_0056891 (2418 nt)	uaggacaaaUGAG-GACCCGGGUu	gaaacttgaAGTCGTTGGGCCCAa
hsa-miR-3620-5p	hsa_circ_0056891	149	-25.77	149	-25.77	22356764	22	2418	210	hsa_circ_0056891 (2418 nt)	ccgggUCGGGUCGGGUCGGGUg	tgaggAG-CTA-TCCAGCCCAg
hsa-miR-4722-5p	hsa_circ_0056891	148	-22.86	148	-22.86	2473100	23	2418	1924	hsa_circ_0056891 (2418 nt)	guuggACCGU-GUCGG---GAGGACGg	gatgaTGTCATCGGTCAGGCTCCTGCt
hsa-miR-6514-5p	hsa_circ_0056891	148	-23.78	148	-23.78	7996340	23	2418	517	hsa_circ_0056891 (2418 nt)	cgGUCGACUUUCAGG-------UGAGGUAu	ggTAGTGGAGAGTTCTCACAAAACTCCATg
hsa-miR-6724-5p	hsa_circ_0056891	148	-24.92	148	-24.92	22080602	23	2418	641	hsa_circ_0056891 (2418 nt)	ggggugcgggCGGC-GCCCGGGUc	gaaacttgaaGTCGTTGGGCCCAa
hsa-miR-6780a-5p	hsa_circ_0056891	147	-28.99	147	-28.99	21988548	23	2418	1942	hsa_circ_0056891 (2418 nt)	agAGGUCGAC-----AGAAG-GGAGGGUu	gcTCCTGCTGAAGCCTCCCCTCCTCCCAt
hsa-miR-6780b-5p	hsa_circ_0056891	147	-20.88	147	-20.88	1092290	23	2418	81	hsa_circ_0056891 (2418 nt)	agaagggacggUUC--GGAAGGGGu	gacaaagcgaaAAGCACCTTCCCCa
hsa-miR-6877-3p	hsa_circ_0056891	147	-25.65	147	-25.65	28248220	21	2418	2381	hsa_circ_0056891 (2418 nt)	ccuccgguucCCGUCUCCGAc	caatccgttcGGGAGAGGCTg
hsa-miR-4755-5p	hsa_circ_0056891	145	-20.29	145	-20.29	15636822	22	2418	2166	hsa_circ_0056891 (2418 nt)	uuucgguccgagaCUUCCCUUu	agccaacacagagGAAGGGAAg
hsa-miR-3187-5p	hsa_circ_0056891	145	-26.54	145	-26.54	24658114	23	2418	1680	hsa_circ_0056891 (2418 nt)	ggaAG-UCGGUGUGCGACGGGUCc	atcTCGGGCTTCA-AATGCCCAGg
hsa-miR-5189-5p	hsa_circ_0056891	145	-21.03	145	-21.03	55588258	24	2418	1525	hsa_circ_0056891 (2418 nt)	ggacagguaggcggaCACGGGUCu	agaacagagcatcaaGTGCCCAGt
hsa-miR-1285-3p	hsa_circ_0056891	145	-21.21	145	-21.21	5418828	22	2418	1678	hsa_circ_0056891 (2418 nt)	uccAGAG--UGAA-ACAACGGGUCu	aaaTCTCGGGCTTCAAATGCCCAGg
hsa-miR-6860	hsa_circ_0056891	145	-20.56	145	-20.56	17201740	22	2418	1531	hsa_circ_0056891 (2418 nt)	ugaGUGGUGUCGGGACGGGUCa	gagCATCA-AG---TGCCCAGt
hsa-miR-4498	hsa_circ_0056891	144	-20.08	144	-20.08	10850014	22	2418	208	hsa_circ_0056891 (2418 nt)	gucgugaaCGGGACGGUCGGGu	cctgaggaGCTAT-CCAGCCCa
hsa-miR-6808-3p	hsa_circ_0056891	143	-21.27	143	-21.27	37453620	21	2418	2090	hsa_circ_0056891 (2418 nt)	gaCGUC-CUUGCCACCAGUGUg	ctGTAGTGAA--AAGGTCACAg
hsa-miR-4779	hsa_circ_0056891	143	-20.64	143	-20.64	50893504	22	2418	1940	hsa_circ_0056891 (2418 nt)	gaCGAAAAUGAU-----AAGGGAGGAu	agGCTCCTGCTGAAGCCTCCCCTCCTc
hsa-miR-3934-5p	hsa_circ_0056891	142	-21.49	142	-21.49	18030226	22	2418	298	hsa_circ_0056891 (2418 nt)	gacGGAGUCAAAGG----UGUGGACu	gtcTTTGAGTGCCCTGGGACACCTGa
hsa-miR-762	hsa_circ_0056891	141	-23.76	141	-23.76	39754970	22	2418	207	hsa_circ_0056891 (2418 nt)	cgagccggggccgGGGUCGGGg	tcctgaggagctaTCCAGCCCa
hsa-miR-4787-5p	hsa_circ_0056891	141	-25.92	141	-25.92	49788856	22	2418	103	hsa_circ_0056891 (2418 nt)	cccuacggcggcgGUGGGGGCg	ccaccctccaaaaTACCCCCGc
hsa-miR-4492	hsa_circ_0056891	141	-21.51	141	-21.51	50893504	17	2418	212	hsa_circ_0056891 (2418 nt)	ccgcgcgcGGGUCGGGg	aggagctaTCCAGCCCa
hsa-miR-4691-5p	hsa_circ_0056891	140	-20.38	140	-20.38	21160062	23	2418	269	hsa_circ_0056891 (2418 nt)	ggcgucgaguaccggACCUCCUg	ctgcgcccaaactgaTGGAGGAa
hsa-miR-3928-3p	hsa_circ_0056891	140	-21.71	140	-21.71	3393640	22	2418	161	hsa_circ_0056891 (2418 nt)	cggcuucgagguucCAAGGAGg	agccagtagatggaGTTCCTCc
hsa-miR-150-3p	hsa_circ_0047698	163	-26.42	163	-26.42	39753955	22	541	18	hsa_circ_0047698 (541 nt)	gacAGGGGGUCCGGACAUGGUc	attTTACATGGGCTTGTACCAg
hsa-miR-1301-3p	hsa_circ_0047698	160	-26.42	160	-26.42	3668787	24	541	202	hsa_circ_0047698 (541 nt)	cuuCAGUGAGGGUCC-GUCGACGUu	gatGATATTCAAGGGACAGCTGCAg
hsa-miR-330-5p	hsa_circ_0047698	159	-22.29	159	-22.29	10204621	22	541	463	hsa_circ_0047698 (541 nt)	cggauucUGUGUCCGGGUCUCu	tttactcACTCAGCCCCAGAGa
hsa-miR-2278	hsa_circ_0047698	158	-21.42	158	-21.42	31653203	22	541	300	hsa_circ_0047698 (541 nt)	ggucCGUUGUGUGUGACGAGAg	tggaGCAGGAGAGGCTGCTCTt
hsa-miR-6781-3p	hsa_circ_0047698	155	-22.75	155	-22.75	40122171	22	541	357	hsa_circ_0047698 (541 nt)	gacuCCGG-CA-CCUU-UUCUCCGu	aaatGGCCTGTCAGAACAAGAGGCa
hsa-miR-4656	hsa_circ_0047698	152	-21.16	152	-21.16	12321863	23	541	458	hsa_circ_0047698 (541 nt)	uguccGGAGGACGGGAGUCGGGu	aaccaTTTACT-CACTCAGCCCc
hsa-miR-8077	hsa_circ_0047698	151	-25.78	151	-25.78	50432219	22	541	456	hsa_circ_0047698 (541 nt)	ccucagucuugGGGUGAGUCGg	ggaaccatttaCTCACTCAGCc
hsa-miR-8088	hsa_circ_0047698	150	-20.68	150	-20.68	55495189	21	541	162	hsa_circ_0047698 (541 nt)	auggggaaaggUCAUGGCUCc	gttcttgagaaAGTACCGAGa
hsa-miR-6877-3p	hsa_circ_0047698	143	-22.98	143	-22.98	28247205	21	541	298	hsa_circ_0047698 (541 nt)	ccuCCGGUUCCCGUCUCCGAc	cttGGAGCAGG--AGAGGCTg
hsa-miR-1266-3p	hsa_circ_0025638	171	-24.2	171	-24.2	15814497	22	1246	1093	hsa_circ_0025638 (1246 nt)	agGGA-GUCCCGUAUCUUGUCCc	cgCTTACAGGACAAAGAACAGGa
hsa-miR-3925-3p	hsa_circ_0025638	171	-23.37	171	-23.37	35145837	21	1246	1103	hsa_circ_0025638 (1246 nt)	guUCUCUUGAUUUUGACCUCa	acAAAGAACAGGAACTGGAGc
hsa-miR-4522	hsa_circ_0025638	170	-26.15	170	-26.15	22718547	21	1246	405	hsa_circ_0025638 (1246 nt)	uggccggAUGUCCGUCUCAGu	aactttaTACAGGCAGAGTCt
hsa-miR-4724-3p	hsa_circ_0025638	170	-25.56	170	-25.56	40392915	21	1246	207	hsa_circ_0025638 (1246 nt)	ugAUCGA-CUUGGUCUUCCAUg	aaTAGGTCGAACTGGAAGGTAc
hsa-miR-3922-3p	hsa_circ_0025638	167	-20.61	167	-20.61	13973417	22	1246	1008	hsa_circ_0025638 (1246 nt)	uuUCUCAGU-UCAGUUCCGGUCu	ggAGATTGACATTCAAGGCCAGc
hsa-miR-6889-3p	hsa_circ_0025638	165	-28.12	165	-28.12	49045991	20	1246	942	hsa_circ_0025638 (1246 nt)	gaCCCUUCA---UCCCCGUGUCu	acGGGAAGTTCAAGAGGCACAGg
hsa-miR-1287-5p	hsa_circ_0025638	164	-20.42	164	-20.42	8266069	22	1246	1151	hsa_circ_0025638 (1246 nt)	cuGAGCUUGGUGACUAGGUCGu	atCTCCAGCAGTTCATCCAGCa
hsa-miR-1250-3p	hsa_circ_0025638	162	-20.39	162	-20.39	13052877	19	1246	1033	hsa_circ_0025638 (1246 nt)	acuuAC-CCGACCUUUUACa	agtcTGAGGTTGGAAAATGg
hsa-miR-3692-5p	hsa_circ_0025638	161	-24.87	161	-24.87	7069367	24	1246	1010	hsa_circ_0025638 (1246 nt)	gucauagGUGAGGACUGGUCGUCc	agattgaCATTCAAGGCCAGCAGa
hsa-miR-146a-3p	hsa_circ_0025638	158	-20.5	158	-20.5	24375519	22	1246	124	hsa_circ_0025638 (1246 nt)	gaCUUCUUGACUUAAAGUCUCc	tgGGTGGA-TGGAGTTCAGAGg
hsa-miR-4421	hsa_circ_0025638	158	-26.5	158	-26.5	31555731	22	1246	1158	hsa_circ_0025638 (1246 nt)	aucgAGGAAAGGUGUCUGUCCa	gcagTTCATCCAGCAGACAGGg
hsa-miR-1251-5p	hsa_circ_0025638	158	-22.08	158	-22.08	24283465	21	1246	29	hsa_circ_0025638 (1246 nt)	ucGCGGAA-ACCGUCGAUCUCa	tcCGTGTTCCTGCAGCTAGAGa
hsa-miR-2355-3p	hsa_circ_0025638	158	-20.31	158	-20.31	37171025	22	1246	1084	hsa_circ_0025638 (1246 nt)	uaGAGGUUUGU-CGU-UCCUGUUa	gcCACCAAACGCTTACAGGACAAa
hsa-miR-4693-3p	hsa_circ_0025638	157	-21.04	157	-21.04	4768017	23	1246	58	hsa_circ_0025638 (1246 nt)	uuUAUGACACUUAAGGUGAGAGu	taACACCCTGATGACCACTCTCa
hsa-miR-499a-3p	hsa_circ_0025638	156	-20.6	156	-20.6	27781517	22	1246	306	hsa_circ_0025638 (1246 nt)	ucgUGUCUGAACGA-CACUACAa	gggGCAG-TATGCTAGTGATGTg
hsa-miR-6718-5p	hsa_circ_0025638	156	-21.79	156	-21.79	34501459	21	1246	55	hsa_circ_0025638 (1246 nt)	aguAUU-CGGGA-GACUGGUGAu	accTAACACCCTGATGACCACTc
hsa-miR-500a-5p	hsa_circ_0025638	155	-21.14	155	-21.14	31831893	23	1246	501	hsa_circ_0025638 (1246 nt)	agAGUG-GGUCCAUCG-UUCCUAAu	atTTACAGGAGGTGCCAAAGGATTa
hsa-miR-573	hsa_circ_0025638	155	-21.77	155	-21.77	36434593	24	1246	355	hsa_circ_0025638 (1246 nt)	gacuAGUCAAU-GUGUAGUGAAGUc	tctcTCAGTGAGCGACCCACTTCAg
hsa-miR-339-5p	hsa_circ_0025638	154	-20.56	154	-20.56	11948229	23	1246	1156	hsa_circ_0025638 (1246 nt)	gcacUCGAGGACCUC--CUGUCCCu	cagcAGTTCATCCAGCAGACAGGGa
hsa-miR-873-5p	hsa_circ_0025638	154	-21.09	154	-21.09	15722443	21	1246	22	hsa_circ_0025638 (1246 nt)	uccucUGAGUGUUCAAGGACg	tctccACTC-CGTGTTCCTGc
hsa-miR-1236-3p	hsa_circ_0025638	154	-21.37	154	-21.37	36434593	22	1246	956	hsa_circ_0025638 (1246 nt)	gaCCUCUCU-GUU-CCCCUUCUCc	agGCACAGGTCAATGAGGAAGAGg
hsa-miR-501-5p	hsa_circ_0025638	154	-20.62	154	-20.62	41773725	22	1246	501	hsa_circ_0025638 (1246 nt)	agAGUG-GGUCC-CUGUUUCCUAa	atTTACAGGAGGTGCCAAAGGATt
hsa-miR-4697-3p	hsa_circ_0025638	153	-24.92	153	-24.92	19220495	24	1246	477	hsa_circ_0025638 (1246 nt)	ugguuccccgUCC-UCAGUGACUGu	ggaaccgaaaAGGAAATCACTGACa
hsa-miR-660-3p	hsa_circ_0025638	153	-22.7	153	-22.7	36526647	21	1246	490	hsa_circ_0025638 (1246 nt)	auUAGGUAC-GU--GUGUCCUCCa	aaATCACTGACATTTACAGGAGGt
hsa-miR-103a-2-5p	hsa_circ_0025638	152	-20.65	152	-20.65	717641	23	1246	588	hsa_circ_0025638 (1246 nt)	guuccGUCGU-GAC---AUUUCUUCGa	aacaaCAGCAGATGAGTTGAAGAAGCt
hsa-miR-1914-5p	hsa_circ_0025638	152	-22.01	152	-22.01	10199203	22	1246	944	hsa_circ_0025638 (1246 nt)	guCUUCACCCGGCCCGUGUCCc	ggGAAGTTCAAGAGGCACAGGt
hsa-miR-670-5p	hsa_circ_0025638	152	-26.15	152	-26.15	40577023	20	1246	66	hsa_circ_0025638 (1246 nt)	gugguguaUGUGAGUCCCUg	tgatgaccACTCTCAGGGAc
hsa-miR-328-5p	hsa_circ_0025638	151	-28.08	151	-28.08	53648691	23	1246	411	hsa_circ_0025638 (1246 nt)	gggacucggggaGGACGGGGGGg	atacaggcagagTCTGCCCCCCt
hsa-miR-6075	hsa_circ_0025638	150	-23.69	150	-23.69	7529637	21	1246	334	hsa_circ_0025638 (1246 nt)	guGGUUACGGC-GGACCCGGCa	atTCTACGACGAACTGGGCCGt
hsa-miR-4649-3p	hsa_circ_0025638	150	-20.16	150	-20.16	49138045	21	1246	434	hsa_circ_0025638 (1246 nt)	accccucuccgUCCGGAGUCu	tagctaaactgAGGCCTCAGa
hsa-miR-6885-5p	hsa_circ_0025638	150	-25.21	150	-25.21	52083773	25	1246	407	hsa_circ_0025638 (1246 nt)	ccGAAACGAACGCGUC--ACGGGGGGa	ctTTATACAGGCAGAGTCTGCCCCCCt
hsa-miR-6820-3p	hsa_circ_0025638	148	-23.67	148	-23.67	42694265	22	1246	150	hsa_circ_0025638 (1246 nt)	gaCACCGUCCCCUCUUCAGUGu	ttGTGGAGTCACTGAAGTCACa
hsa-miR-3120-5p	hsa_circ_0025638	148	-24.46	148	-24.46	43522751	21	1246	1155	hsa_circ_0025638 (1246 nt)	acaUGUC--GUCCGU-GUCUGUCc	ccaGCAGTTCATCCAGCAGACAGg
hsa-miR-4757-5p	hsa_circ_0025638	146	-22.45	146	-22.45	21429791	23	1246	1203	hsa_circ_0025638 (1246 nt)	uguggcacugcagUGUCUCCGGa	ggagcccattgaaATAGAGGCCt
hsa-miR-1270	hsa_circ_0025638	145	-22.02	145	-22.02	39012105	23	1246	1138	hsa_circ_0025638 (1246 nt)	ugUGUCGAGAAGGUAUAGAGGUc	ttGCGGCAAGT-CA-ATCTCCAg
hsa-miR-668-3p	hsa_circ_0025638	144	-20.58	144	-20.58	34041189	23	1246	73	hsa_circ_0025638 (1246 nt)	caucacccggCUCG-GCUCACUGu	cactctcaggGACCTTGAGTGACt
hsa-miR-6781-3p	hsa_circ_0025638	140	-20.43	140	-20.43	40116753	22	1246	939	hsa_circ_0025638 (1246 nt)	gacuccggcaccuuUUCUCCGu	gcaacgggaagttcAAGAGGCa
hsa-miR-7107-3p	hsa_circ_0008360	172	-32.37	172	-32.37	53407933	27	408	76	hsa_circ_0008360 (408 nt)	ccgguuUUUCUCUCUUA-CUUGUCUGGu	aagctcAAGGGCAGAGTGGGACAGACCa
hsa-miR-6753-3p	hsa_circ_0008360	166	-32.67	166	-32.67	24779139	22	408	78	hsa_circ_0008360 (408 nt)	cacGGUCCCGUCU----CUGUCUGGu	gctCAAGGGCAGAGTGGGACAGACCa
hsa-miR-18a-3p	hsa_circ_0008360	166	-32.06	166	-32.06	42453507	23	408	68	hsa_circ_0008360 (408 nt)	ggUCUUCC-UCGUGAAUCCCGUCa	ccAGAAGGAAGCTC-AAGGGCAGa
hsa-miR-6754-5p	hsa_circ_0008360	160	-35.93	160	-35.93	9682283	22	408	223	hsa_circ_0008360 (408 nt)	agGAGGUUUGGUCGGAGGGACc	tcCTTCAG---AGCCTCCCTGg
hsa-miR-6506-5p	hsa_circ_0008360	160	-23.72	160	-23.72	39875995	23	408	274	hsa_circ_0008360 (408 nt)	ugguauaAGUCACUGUAGGGUCa	ttgtgccTCGGCGAGATCCCAGt
hsa-miR-769-3p	hsa_circ_0008360	159	-29.97	159	-29.97	38955455	23	408	271	hsa_circ_0008360 (408 nt)	uugguucUGGGGC--CUCUAGGGUc	tttttgtGCCTCGGCGAGATCCCAg
hsa-miR-4254	hsa_circ_0008360	158	-22.32	158	-22.32	54236419	23	408	1	hsa_circ_0008360 (408 nt)	cucuaccaCCU-CAUCGAGGUCCg	#NAME?
hsa-miR-8080	hsa_circ_0008360	157	-21.4	157	-21.4	35365349	23	408	206	hsa_circ_0008360 (408 nt)	ucGGCAACUGUGGUCACAGGAAg	gcCTGATAGCATTCTTGTCCTTc
hsa-miR-4756-5p	hsa_circ_0008360	154	-23.43	154	-23.43	41348859	23	408	218	hsa_circ_0008360 (408 nt)	ucgucucucACUCGCGGAGGGAc	tcttgtcctTCAGAGCCTCCCTg
hsa-miR-4270	hsa_circ_0008360	154	-25.94	154	-25.94	41901183	20	408	222	hsa_circ_0008360 (408 nt)	cgGGAGGGGACUGAGGGACu	gtCCTTCAGAGCCTCCCTGg
hsa-miR-508-5p	hsa_circ_0008360	154	-23.5	154	-23.5	19347953	23	408	331	hsa_circ_0008360 (408 nt)	guaCUCACUG-CGGGA--GACCUCAu	atgGAGCAATAGCTCTAACTGGAGTa
hsa-miR-5006-5p	hsa_circ_0008360	153	-25.5	153	-25.5	5447799	21	408	225	hsa_circ_0008360 (408 nt)	aaGGUGGAGGACGGGACCGUu	ctTCAGAGCCT-CCCTGGCAa
hsa-miR-516b-3p	hsa_circ_0008360	151	-21.35	151	-21.35	39047509	18	408	58	hsa_circ_0008360 (408 nt)	ugGGAGACU-----UUCCUUCGu	tgTCTCTGATCCAGAAGGAAGCt
hsa-miR-516a-3p	hsa_circ_0008360	151	-21.35	151	-21.35	32327567	18	408	58	hsa_circ_0008360 (408 nt)	ugGGAGACU-----UUCCUUCGu	tgTCTCTGATCCAGAAGGAAGCt
hsa-miR-3663-5p	hsa_circ_0008360	150	-23.57	150	-23.57	40888589	21	408	82	hsa_circ_0008360 (408 nt)	ggCUCGUGGUGC---GUCUGGUCg	aaGGGCAGAGTGGGACAGACCAGa
hsa-miR-3622b-3p	hsa_circ_0008360	147	-22.48	147	-22.48	200721	21	408	10	hsa_circ_0008360 (408 nt)	guccgugcccUCGAGUCCACu	ctccaggactATCTCAGGTGg
hsa-miR-4739	hsa_circ_0008360	146	-24.51	146	-24.51	34628917	25	408	219	hsa_circ_0008360 (408 nt)	uccCGGGGAGGCGAGGAGGAGGGAa	cttGTCCTTCAG---AGCCTCCCTg
hsa-miR-1321	hsa_circ_0008360	145	-21.16	145	-21.16	11247201	18	408	220	hsa_circ_0008360 (408 nt)	uaguGUAAGU---GGAGGGAc	ttgtCCTTCAGAGCCTCCCTg
hsa-miR-135a-3p	hsa_circ_0008360	145	-21.25	145	-21.25	32327567	22	408	134	hsa_circ_0008360 (408 nt)	gcgGUGC-CGAGGUU---AGGGAUAu	ctaCATGAGCAACGATATTCCCTATa
hsa-miR-6777-3p	hsa_circ_0008360	144	-20.19	144	-20.19	26159949	20	408	74	hsa_circ_0008360 (408 nt)	gacccccGGUCC--UCUCACCu	ggaagctCAAGGGCAGAGTGGg
hsa-miR-186-3p	hsa_circ_0008360	142	-21.3	142	-21.3	33156053	22	408	289	hsa_circ_0008360 (408 nt)	ggguuuuuuaagUGGAAACCCg	atcccagtcgagAACTTTGGGa
hsa-miR-4677-3p	hsa_circ_0007976	161	-24.78	161	-24.78	31891824	22	231	63	hsa_circ_0007976 (231 nt)	ucAUCAAG--AA-ACC-AGAGUGUCu	gaTGGTTTTGTTATGGTTCTCACAGa
hsa-miR-4802-3p	hsa_circ_0007976	161	-22.36	161	-22.36	45607870	23	231	170	hsa_circ_0007976 (231 nt)	cgAACUUCCAAAGGUAGGUACAu	gtTTGATTTTACTCATCCATGTg
hsa-miR-4768-5p	hsa_circ_0007976	157	-22.55	157	-22.55	15874428	22	231	192	hsa_circ_0007976 (231 nt)	uaGGUAC-CCUAGGUCUCUCUUa	gaCCATGAGGAAAT-GAGAGAAa
hsa-miR-6833-3p	hsa_circ_0007976	155	-20.71	155	-20.71	23054640	21	231	196	hsa_circ_0007976 (231 nt)	gaCUCCUUCACCUCUCUCUUu	atGAGGAAAT---GAGAGAAa
hsa-miR-892a	hsa_circ_0007976	150	-20.92	150	-20.92	13112808	21	231	148	hsa_circ_0007976 (231 nt)	gaugcgucuuuCCUGUGUCAc	ttgaactaactGGACACAGTg
hsa-miR-4763-3p	hsa_circ_0007312	182	-39.86	182	-39.86	50046650	24	344	285	hsa_circ_0007312 (344 nt)	ggGCGGGUCGUGGUCGGGGACGGa	caCCTTCAGCATCTGCCCCTGCCa
hsa-miR-1322	hsa_circ_0007312	169	-22.58	169	-22.58	54649350	19	344	165	hsa_circ_0007312 (344 nt)	guCGUAGUCGUCGUAGUAg	ctGGAACAGCAGCATCATt
hsa-miR-3591-3p	hsa_circ_0007312	166	-21.41	166	-21.41	35686226	22	344	232	hsa_circ_0007312 (344 nt)	caccucaCACUG-UUACCACAAa	ggtaacgGTGACTAATGGTGTTa
hsa-miR-1909-3p	hsa_circ_0007312	165	-26.95	165	-26.95	48849948	22	344	287	hsa_circ_0007312 (344 nt)	gccACUCGUGGGCCGGGGACGc	cctTCAGCATCT-GCCCCTGCc
hsa-miR-7150	hsa_circ_0007312	164	-24.87	164	-24.87	4848136	18	344	292	hsa_circ_0007312 (344 nt)	auGGAGAGGGGGACGGUc	agCATCTGCCCCTGCCAt
hsa-miR-6721-5p	hsa_circ_0007312	162	-22.21	162	-22.21	9542890	23	344	255	hsa_circ_0007312 (344 nt)	gaggaUGUUAUUCGGGGACGGGu	aaggaAAGAAAAGCACCTGCCCa
hsa-miR-6882-3p	hsa_circ_0007312	159	-21.28	159	-21.28	9726998	24	344	9	hsa_circ_0007312 (344 nt)	gacgUCCGUUCU-CCUCUCCGUCGu	gtaaATGCATCACGAAGAGGCAGCc
hsa-miR-764	hsa_circ_0007312	159	-23.98	159	-23.98	12580672	22	344	253	hsa_circ_0007312 (344 nt)	uccUCCUGUUCACUCGUGGACg	taaAGGAAAGAAAAGCACCTGc
hsa-miR-323a-5p	hsa_circ_0007312	155	-23.27	155	-23.27	26296718	22	344	297	hsa_circ_0007312 (344 nt)	cgcuuGCGCGGUGCCUGGUGGa	ctgccCCTGCCAT-GACCACCg
hsa-miR-6743-5p	hsa_circ_0007312	155	-25.26	155	-25.26	38816062	22	344	284	hsa_circ_0007312 (344 nt)	cccGGUGGGCAGGGACGGGGAa	gcaCCTTCAGCATCTGCCCCTg
hsa-miR-1470	hsa_circ_0007312	155	-24.26	155	-24.26	34857740	21	344	213	hsa_circ_0007312 (344 nt)	gccccaCGUGCCCGCCUCCCg	tagctgGAATGGCCGGAGGGg
hsa-miR-7156-5p	hsa_circ_0007312	154	-20.51	154	-20.51	21878126	23	344	307	hsa_circ_0007312 (344 nt)	agACUGUCGGUCAAACUCUUGUu	caTGACCACCG--TGGAGAACAa
hsa-miR-6722-3p	hsa_circ_0007312	153	-25.57	153	-25.57	25284124	22	344	287	hsa_circ_0007312 (344 nt)	ggaccggGUGGGCUGGGGACGu	ccttcagCATCTG-CCCCTGCc
hsa-miR-1207-5p	hsa_circ_0007312	151	-27.82	151	-27.82	4203758	21	344	285	hsa_circ_0007312 (344 nt)	ggGGAGGGUCG--GA--GGGACGGu	caCCT-TCAGCATCTGCCCCTGCCa
hsa-miR-3166	hsa_circ_0007312	151	-21.4	151	-21.4	14329698	23	344	60	hsa_circ_0007312 (344 nt)	auCCG-GUCAUCCG--UAACAGACGc	ttGGCTCAGTGCCTAAAGTGTCTGCa
hsa-miR-4688	hsa_circ_0007312	150	-24.59	150	-24.59	22430450	22	344	280	hsa_circ_0007312 (344 nt)	ggGUCCAGG-AGAC---GACGGGGAu	tgCAGCACCTTCAGCATCTGCCCCTg
hsa-miR-6887-3p	hsa_circ_0007312	150	-25.18	150	-25.18	5308406	21	344	212	hsa_circ_0007312 (344 nt)	gaUCCUCCUUUC--ACCUCCCCu	ttAGCTGGAATGGCCGGAGGGGt
hsa-miR-6751-3p	hsa_circ_0007312	148	-21.6	148	-21.6	37619360	21	344	49	hsa_circ_0007312 (344 nt)	gaCCUCUCUCUC-UCCGAGUCa	aaGCAG-GAGTGTTGGCTCAGt
hsa-miR-4652-3p	hsa_circ_0006918	170	-24.33	170	-24.33	35236761	22	407	292	hsa_circ_0006918 (407 nt)	acUCCCCUACCCAAUUGUCUUg	gtAGGGGAAAGG-TAACAGAAa
hsa-miR-6838-3p	hsa_circ_0006918	165	-23.43	165	-23.43	55304533	20	407	301	hsa_circ_0006918 (407 nt)	gaCGUUGUCUU--CGUCCUGAa	agGTAACAGAAATCCAGGACTg
hsa-miR-218-1-3p	hsa_circ_0006918	164	-24.42	164	-24.42	28240657	22	407	1	hsa_circ_0006918 (407 nt)	ggUACCACGAACUGCCUUGGUa	gcATCAAGCATGATGGAACCAt
hsa-miR-6847-5p	hsa_circ_0006918	160	-23.16	160	-23.16	22993579	23	407	339	hsa_circ_0006918 (407 nt)	cgAGUGUGAGGUG-ACAGGAGACa	caTAGCGCAGCATATGTCCTCTGg
hsa-miR-1273g-3p	hsa_circ_0006918	156	-23.55	156	-23.55	38274543	21	407	245	hsa_circ_0006918 (407 nt)	gagUCC-GACCUCA-CGUCACCa	gcgAGGAGTGGACTGGCAGTGGg
hsa-miR-2116-5p	hsa_circ_0006918	156	-22.07	156	-22.07	42140811	21	407	361	hsa_circ_0006918 (407 nt)	ucuggaggaUACGAUUCUUGg	gggataatgGTGCTAAGAACc
hsa-miR-29b-3p	hsa_circ_0006918	154	-20.82	154	-20.82	20139905	23	407	355	hsa_circ_0006918 (407 nt)	uuGUGACUAAAGUUUACCACGAu	tcCTCTGGGAT--AATGGTGCTa
hsa-miR-483-3p	hsa_circ_0006918	153	-21.87	153	-21.87	1360889	21	407	236	hsa_circ_0006918 (407 nt)	uuCUGCCCUCCUCUCCUCACu	caGA-GTGGTGCGAGGAGTGg
hsa-miR-6770-3p	hsa_circ_0006918	152	-29.62	152	-29.62	9277533	21	407	21	hsa_circ_0006918 (407 nt)	gaCACUUCUGU-GUCGGCGGUc	atGTG-TGATACCTGCCGCCAg
hsa-miR-6892-3p	hsa_circ_0006918	151	-21.72	151	-21.72	16549799	21	407	155	hsa_circ_0006918 (407 nt)	gacguuCCCCACCCUCUCCCu	tacaccGGGAAGTGAGAGGGt
hsa-miR-4783-3p	hsa_circ_0006918	150	-20.92	150	-20.92	13051747	23	407	142	hsa_circ_0006918 (407 nt)	cgucuGCGCGGGGUUGUGGCCCc	tttacCGAATTACTACACCGGGa
hsa-miR-509-3p	hsa_circ_0006918	150	-21.84	150	-21.84	37998381	22	407	28	hsa_circ_0006918 (407 nt)	gaUGGGUGUCUG-C-AUGGUUAGu	atACCTGCCGCCAGCAACCAATCa
hsa-miR-29c-3p	hsa_circ_0006918	150	-20.17	150	-20.17	42232865	22	407	354	hsa_circ_0006918 (407 nt)	auuggcuaaaguUUACCACGAu	gtcctctgggatAATGGTGCTa
hsa-miR-299-3p	hsa_circ_0006918	148	-20.53	148	-20.53	54291939	22	407	320	hsa_circ_0006918 (407 nt)	uucgcCAAAUGG-UAGGGUGUAu	ctggaGTGCATCAAGCCCACATa
hsa-miR-1910-5p	hsa_circ_0006918	146	-25.09	146	-25.09	56133019	21	407	301	hsa_circ_0006918 (407 nt)	uccgccGUCCGU--GUCCUGACc	aggtaaCAGAAATCCAGGACTGg
hsa-miR-6890-3p	hsa_circ_0006918	145	-22.98	145	-22.98	33487735	20	407	245	hsa_circ_0006918 (407 nt)	gaCACCCCGUAU--CCGUCACc	gcGAGGAGTGGACTGGCAGTGg
hsa-miR-4254	hsa_circ_0005741	174	-27.54	174	-27.54	54237760	23	576	380	hsa_circ_0005741 (576 nt)	cucUACCACCUCAUCGAGGUCCg	atcATTGT-GAGTGGCTCCAGGg
hsa-miR-6837-3p	hsa_circ_0005741	171	-26.78	171	-26.78	37299824	23	576	1	hsa_circ_0005741 (576 nt)	gacgUCGUCUCAGUGUCACUUCc	gatgACCAGTGTCCCAGTGAAGg
hsa-miR-6813-3p	hsa_circ_0005741	169	-28.16	169	-28.16	1674926	21	576	396	hsa_circ_0005741 (576 nt)	gacCCCUCUCC--CCGGUUCCAa	ccaGGGACAGGACGGCCAAGGTg
hsa-miR-4518	hsa_circ_0005741	169	-23.65	169	-23.65	54790084	26	576	534	hsa_circ_0005741 (576 nt)	agaguCGUGUCAAUAGUAGGGACUCg	gttgcGGGCACTTCTCACCCCTGAGa
hsa-miR-6768-3p	hsa_circ_0005741	165	-28.49	165	-28.49	1766980	24	576	403	hsa_circ_0005741 (576 nt)	caCGUGUC-CUCUUACACCGGAAAc	caGGACGGCCAAGGTGTGGCCTTTg
hsa-miR-339-5p	hsa_circ_0005741	165	-25.08	165	-25.08	11892920	23	576	505	hsa_circ_0005741 (576 nt)	gcACUCGAGGACCUCCUGUCCCu	acTCAGCTCTTTTGTGACAGGGa
hsa-miR-4656	hsa_circ_0005741	164	-30.22	164	-30.22	12261136	23	576	480	hsa_circ_0005741 (576 nt)	uguCCGGAGGACGGGAGUCGGGu	tctGGTCCATTGCTATCAGCCCa
hsa-miR-571	hsa_circ_0005741	162	-26.89	162	-26.89	10420056	21	576	240	hsa_circ_0005741 (576 nt)	gaGUGAG--UCUACCGGUUGAGu	gcCACTTTGTGCTGGCCAACTCg
hsa-miR-1251-5p	hsa_circ_0005741	162	-24.26	162	-24.26	24228156	21	576	100	hsa_circ_0005741 (576 nt)	ucGCGGAAAC--CGUCGAUCUCa	gaTGCCCTGGATGCAGCTAGAGg
hsa-miR-1266-3p	hsa_circ_0005741	161	-21.54	161	-21.54	15759188	22	576	331	hsa_circ_0005741 (576 nt)	aggGAGUCCCGUAUCUUGUCCc	gtaCTCGGCTCAT-GAACAGGa
hsa-miR-3688-5p	hsa_circ_0005741	161	-20.88	161	-20.88	1582872	21	576	223	hsa_circ_0005741 (576 nt)	uaUAC-CUUUCUG-AAACGGUGa	gcATGATGAGGACGTTTGCCACt
hsa-miR-4277	hsa_circ_0005741	161	-25.21	161	-25.21	37944202	21	576	28	hsa_circ_0005741 (576 nt)	cacaugaCAC-GAGUCUUGACg	agtgaagGTGTCTCAGAACTGg
hsa-miR-7161-5p	hsa_circ_0005741	159	-24.47	159	-24.47	42546902	23	576	195	hsa_circ_0005741 (576 nt)	uggucaaCGGAGA-UGUCAGAAAu	atcgtcgGCCTCTGGGAGTCTTTg
hsa-miR-1266-5p	hsa_circ_0005741	158	-20.02	158	-20.02	19349294	23	576	538	hsa_circ_0005741 (576 nt)	ucgggacAAGAUGUCGGGACUCc	cgggcacTTCT-CACCCCTGAGa
hsa-miR-8077	hsa_circ_0005741	158	-21.6	158	-21.6	50371492	22	576	491	hsa_circ_0005741 (576 nt)	ccucAGUCUUGGGGUGAGUCGg	gctaTCAGCCCATTACTCAGCt
hsa-miR-7107-5p	hsa_circ_0005741	157	-31.68	157	-31.68	12905514	22	576	418	hsa_circ_0005741 (576 nt)	gggaaGGAGGAGGGGUCCGGCu	gtggcCTTTGGCCTCAGGCCGg
hsa-miR-6748-3p	hsa_circ_0005741	157	-27.45	157	-27.45	1951088	21	576	388	hsa_circ_0005741 (576 nt)	gaCAUCCUCUGUCCCUGUCCu	gaGT-GGCTCCAGGGACAGGa
hsa-miR-184	hsa_circ_0005741	156	-24.01	156	-24.01	53409274	22	576	159	hsa_circ_0005741 (576 nt)	uggGAAUAGUCAAGAGGCAGGu	tggCCTACCAGT--TCCGTCCa
hsa-miR-4793-3p	hsa_circ_0005741	156	-35.85	156	-35.85	2135196	23	576	249	hsa_circ_0005741 (576 nt)	ucGGUCGGUUGAGUG--------UCACGUCu	tgCTGGCCAACTCGCATATTGTTAGTGCAGg
hsa-miR-4715-5p	hsa_circ_0005741	156	-24.7	156	-24.7	43283334	22	576	241	hsa_circ_0005741 (576 nt)	ggUGGAAUUGACG-UCGGUUGAa	ccACTTTG--TGCTGGCCAACTc
hsa-miR-1913	hsa_circ_0005741	155	-31.67	155	-31.67	51568194	22	576	426	hsa_circ_0005741 (576 nt)	acCGUCGUC--GCCUCCCCCGUCu	tgGCCTCAGGCCGGCTGGGGCAGt
hsa-miR-324-3p	hsa_circ_0005741	155	-30.04	155	-30.04	21374482	20	576	428	hsa_circ_0005741 (576 nt)	ggucGUC--GUGGACCCCGUCa	gcctCAGGCCGGCTGGGGCAGt
hsa-miR-4308	hsa_circ_0005741	155	-22.49	155	-22.49	27357992	18	576	385	hsa_circ_0005741 (576 nt)	uucUUCUUUGAGGUCCCu	tgtGAGTGGCTCCAGGGa
hsa-miR-4436b-5p	hsa_circ_0005741	154	-22.62	154	-22.62	44019766	22	576	66	hsa_circ_0005741 (576 nt)	ccgUCCCGU---CCGUCUUCACCUg	gagAGGGGATTCTGCTGAAGTGGAg
hsa-miR-1234-3p	hsa_circ_0005741	154	-29.6	154	-29.6	52120518	22	576	413	hsa_circ_0005741 (576 nt)	caCCCCACC---CACC--AGUCCGGCu	aaGGTGTGGCCTTTGGCCTCAGGCCGg
hsa-miR-3620-5p	hsa_circ_0005741	154	-30.98	154	-30.98	22295022	22	576	478	hsa_circ_0005741 (576 nt)	ccGGGUCGGGU--CG--GGUCGGGUg	agTCTGGTCCATTGCTATCAGCCCAt
hsa-miR-5195-3p	hsa_circ_0005741	154	-22.79	154	-22.79	43375388	21	576	31	hsa_circ_0005741 (576 nt)	ucgggggAGUCUCUUGACCUa	gaaggtgTCTCAGAACTGGAg
hsa-miR-371b-3p	hsa_circ_0005741	153	-21.87	153	-21.87	3700114	23	576	523	hsa_circ_0005741 (576 nt)	cgugaGUUUGAC-ACCCCCGUGAa	agggaCGGCTTGTTGCGGGCACTt
hsa-miR-5196-3p	hsa_circ_0005741	153	-20.47	153	-20.47	31132206	21	576	105	hsa_circ_0005741 (576 nt)	gacCCUCCCUCUG-CUCCUACu	cctGGATGCAGCTAGAGGATGa
hsa-miR-660-3p	hsa_circ_0005741	153	-24.89	153	-24.89	36471338	21	576	336	hsa_circ_0005741 (576 nt)	auuaGGUACGUGUGUCCUCCa	cggcTCATG-A-ACAGGAGGt
hsa-miR-6826-3p	hsa_circ_0005741	152	-22.77	152	-22.77	9775678	22	576	54	hsa_circ_0005741 (576 nt)	gaCUUGUCCUUUCUCUCCCCUc	tgGGGCGCTGCCGAGAGGGGAt
hsa-miR-6089	hsa_circ_0005741	151	-30.71	151	-30.71	50095330	24	576	182	hsa_circ_0005741 (576 nt)	ggcgGGGCGGGGU--GGGGCCGGAGg	ggtgCCAGCTTGAATCGTCGGCCTCt
hsa-miR-4776-5p	hsa_circ_0005741	150	-23.39	150	-23.39	26345398	22	576	468	hsa_circ_0005741 (576 nt)	ucgggaacGGUAGGACCAGGUg	ctgaagacCGAGTCTGGTCCAt
hsa-miR-1228-3p	hsa_circ_0005741	149	-21.11	149	-21.11	5080924	20	576	402	hsa_circ_0005741 (576 nt)	cccCCCGCUCCGUCCACACu	acaGGACGGCCAAGGTGTGg
hsa-miR-3615	hsa_circ_0005741	149	-25.85	149	-25.85	8026652	21	576	50	hsa_circ_0005741 (576 nt)	cucGGCGCU-CCUCGGCUCUCu	agaCTGGGGCGCTGCCGAGAGg
hsa-miR-10b-3p	hsa_circ_0005741	149	-20.99	149	-20.99	49819168	22	576	548	hsa_circ_0005741 (576 nt)	uaaGGGGAUCUUAGCUUAGACa	tcaCCCCT-GA---GAATCTGg
hsa-miR-4649-3p	hsa_circ_0005741	149	-25.98	149	-25.98	49082736	21	576	412	hsa_circ_0005741 (576 nt)	accCCUCUCCG---UCCGGAGUCu	caaGGTGTGGCCTTTGGCCTCAGg
hsa-miR-6782-5p	hsa_circ_0005741	148	-24.42	148	-24.42	37023662	25	576	532	hsa_circ_0005741 (576 nt)	uguggggacuuaaGGGGGUGGGGAu	ttgttgcgggcacTTCTCACCCCTg
hsa-miR-4717-5p	hsa_circ_0005741	147	-20.52	147	-20.52	35550798	22	576	404	hsa_circ_0005741 (576 nt)	uguguacccacCGACACCGGAu	aggacggccaaGGTGTGGCCTt
hsa-miR-6892-3p	hsa_circ_0005741	144	-23.21	144	-23.21	16495620	21	576	52	hsa_circ_0005741 (576 nt)	gacgUUCCCCAC-CCUCUCCCu	actgGGGCGCTGCCGAGAGGGg
hsa-miR-1587	hsa_circ_0005741	144	-23.17	144	-23.17	12353190	20	576	480	hsa_circ_0005741 (576 nt)	ggGUUGGGU--CG--GGUCGGGUu	tcTGGTCCATTGCTATCAGCCCAt
hsa-miR-4667-3p	hsa_circ_0005741	142	-20.49	142	-20.49	46965494	21	576	264	hsa_circ_0005741 (576 nt)	gacaccccuguCUUCCUCCCu	atattgttagtGCAGGAGGGg
hsa-miR-383-3p	hsa_circ_0005579	304	-45.83	154	-23.87	10985056	19	660	263 376	hsa_circ_0005579 (660 nt)	agacuGGUCCGUCACGACa,agacUGGUCC-GUCACGACa	tcctcCTGGGGAGTGCTGt,ggaaGCCGGGAGAGTGCTGt
hsa-miR-146b-5p	hsa_circ_0005579	171	-21.05	171	-21.05	40718498	22	660	200	hsa_circ_0005579 (660 nt)	ucgGAUACCUUAAGUCAAGAGu	ccgCTGTGAAGTCCAGTTCTCt
hsa-miR-3616-3p	hsa_circ_0005579	169	-24.99	169	-24.99	11721488	23	660	432	hsa_circ_0005579 (660 nt)	cgGACGUAGUACUUUACGGGAGc	tgCAGGACTGTGGAATGCCCTCc
hsa-miR-3973	hsa_circ_0005579	168	-20.02	168	-20.02	25345480	23	660	509	hsa_circ_0005579 (660 nt)	gauUCCGAUUACGACAUGAAACa	tgcAGATGGTTGCTGTACTTTGc
hsa-miR-488-3p	hsa_circ_0005579	166	-21.89	166	-21.89	26818344	21	660	135	hsa_circ_0005579 (660 nt)	cuGGUUCUUUAU-CGGAAAGUu	agTCAGGATATGTGCCTTTCAg
hsa-miR-342-3p	hsa_circ_0005579	161	-24.66	161	-24.66	34090610	23	660	556	hsa_circ_0005579 (660 nt)	ugcccACGCUAAAG----ACACACUCu	gcttaTGTGGTTTCCCCGTGTGTGAGg
hsa-miR-499a-3p	hsa_circ_0005579	160	-22.89	160	-22.89	27738884	22	660	623	hsa_circ_0005579 (660 nt)	ucgugucugaACGACACUACAa	acctggaaagTGCTGTGATGTc
hsa-miR-4475	hsa_circ_0005579	158	-20.93	158	-20.93	28475316	22	660	268	hsa_circ_0005579 (660 nt)	uauuaCUUACGAACCAGGGAAc	ctgggGAGTGCT--GTCCCTTa
hsa-miR-29b-1-5p	hsa_circ_0005579	158	-20.73	158	-20.73	14114892	24	660	392	hsa_circ_0005579 (660 nt)	agauUUGGUGGUA--UAC-UUUGGUCg	ctgtGACCTCTATGAGTGCAAACCAGt
hsa-miR-6872-5p	hsa_circ_0005579	157	-24.54	157	-24.54	20282510	20	660	526	hsa_circ_0005579 (660 nt)	ggAACGG-AGGACUACGCUCu	ctTTGCCAACAAGATGCGAGt
hsa-miR-3166	hsa_circ_0005579	156	-23.65	156	-23.65	14299000	23	660	305	hsa_circ_0005579 (660 nt)	auccGGUCAUCCGUAACAGACGc	caacCCCGCAGGC--TGTCTGCg
hsa-miR-1910-5p	hsa_circ_0005579	156	-27.89	156	-27.89	56091516	21	660	419	hsa_circ_0005579 (660 nt)	uccGCCGU-CC--GUGUCCUGACc	tttCGGCGTGGACTGCAGGACTGt
hsa-miR-1260a	hsa_circ_0005579	156	-24.1	156	-24.1	5645924	18	660	571	hsa_circ_0005579 (660 nt)	acCACCGUCUCCACCCUa	ccGTGTGTGAGGTGGGAt
hsa-miR-3692-3p	hsa_circ_0005579	155	-21.39	155	-21.39	4725384	24	660	427	hsa_circ_0005579 (660 nt)	ugaaGACGUCACAGUCACACCUUg	tggaCTGCAG-G--ACTGTGGAAt
hsa-miR-6814-3p	hsa_circ_0005579	155	-23.23	155	-23.23	24424940	22	660	528	hsa_circ_0005579 (660 nt)	gaCGGUUCCCUUCCUACGCUCa	ttGCCAA--CAA-GATGCGAGt
hsa-miR-6889-5p	hsa_circ_0005579	154	-27.4	154	-27.4	47346386	23	660	580	hsa_circ_0005579 (660 nt)	uaaggCCUGGGGUCUGAGGGGCu	aggtgGGATCC---ACTCCCCGc
hsa-miR-125a-5p	hsa_circ_0005579	154	-20.24	154	-20.24	46517900	24	660	355	hsa_circ_0005579 (660 nt)	aguGUC-CAAUUUCCCAGAGUCCCu	tacTAGTGTCAAA-AGCCTCAGGGa
hsa-miR-6861-5p	hsa_circ_0005579	154	-27.25	154	-27.25	48082818	22	660	269	hsa_circ_0005579 (660 nt)	ggaCCUCGGG---GUGGAUGGGUCa	tggGGAGTGCTGTCCCTTACCCAGc
hsa-miR-432-5p	hsa_circ_0005579	152	-22.44	152	-22.44	51488816	23	660	179	hsa_circ_0005579 (660 nt)	ggUGGGUUACUGGAUGAGGUUCu	gaAGCCA--GA-TTGCTCCAAGg
hsa-miR-370-5p	hsa_circ_0005579	152	-21.77	152	-21.77	31328990	22	660	378	hsa_circ_0005579 (660 nt)	cauuGACGUCUC-UG-CACUGGAc	aagcCGGGAGAGTGCTGTGACCTc
hsa-miR-4778-3p	hsa_circ_0005579	151	-21.54	151	-21.54	9604246	22	660	153	hsa_circ_0005579 (660 nt)	agUUGAGACGUUUC----CUUCUUCu	tcAGCTTTAAAGAGAATTGAAGAAGa
hsa-miR-602	hsa_circ_0005579	151	-20.68	151	-20.68	29487910	23	660	557	hsa_circ_0005579 (660 nt)	cccgGCGUCGACAGCGGGCACAg	cttaTGTGGTT-TC-CCCGTGTg
hsa-miR-4505	hsa_circ_0005579	151	-30.14	151	-30.14	33814448	18	660	277	hsa_circ_0005579 (660 nt)	agGCAGGG-UCGGGUCGGa	gcTGTCCCTTACCCAGCCg
hsa-miR-6767-5p	hsa_circ_0005579	150	-20.42	150	-20.42	48174872	23	660	304	hsa_circ_0005579 (660 nt)	agagguacacaggGACAGACGCu	gcaaccccgcaggCTGTCTGCGc
hsa-miR-5787	hsa_circ_0005579	150	-23.58	150	-23.58	48819250	20	660	276	hsa_circ_0005579 (660 nt)	ugGAGGGGCGCGGGGUCGGg	tgCTGTCCCTTACCCAGCCg
hsa-miR-93-3p	hsa_circ_0005579	150	-20.63	150	-20.63	53514004	22	660	441	hsa_circ_0005579 (660 nt)	gcCCUU-CACGA--UCGAGUCGUCa	gtGGAATGCCCTCCTGTTCAGCAGa
hsa-miR-4436a	hsa_circ_0005579	150	-23.86	150	-23.86	2608142	21	660	210	hsa_circ_0005579 (660 nt)	uaGGUGAAGACGG-----ACAGGACg	gtCCAGTTCTCTCCACGTTGTCCTGa
hsa-miR-4761-3p	hsa_circ_0005579	149	-25.84	149	-25.84	48911304	21	660	431	hsa_circ_0005579 (660 nt)	ccUGU-UUCACG-CGUACGGGAg	ctGCAGGACTGTGGAATGCCCTc
hsa-miR-665	hsa_circ_0005579	149	-23.41	149	-23.41	214738	20	660	252	hsa_circ_0005579 (660 nt)	ucCCCGG-AGUCGGAGGACCa	gaGGGTTATGCTCCTCCTGGg
hsa-miR-378f	hsa_circ_0005579	149	-21.22	149	-21.22	6106194	20	660	196	hsa_circ_0005579 (660 nt)	gaagacCGA-GGUUCAGGUCa	aggcccGCTGTGAAGTCCAGt
hsa-miR-378h	hsa_circ_0005579	149	-20.9	149	-20.9	54986868	21	660	196	hsa_circ_0005579 (660 nt)	gguaGACUGUGGUUCAGGUCa	aggcCCGCTGTGAAGTCCAGt
hsa-miR-6749-5p	hsa_circ_0005579	148	-26.44	148	-26.44	18257322	22	660	182	hsa_circ_0005579 (660 nt)	cgaggggguuGGGGUCCGGGCu	gccagattgcTCCAAGGCCCGc
hsa-miR-5009-5p	hsa_circ_0005579	148	-26.97	148	-26.97	47714602	24	660	189	hsa_circ_0005579 (660 nt)	uaGGGGUU-UAGAC--UUUUUCAGGUu	tgCTCCAAGGCCCGCTGTGAAGTCCAg
hsa-miR-6868-5p	hsa_circ_0005579	148	-21.4	148	-21.4	54526598	22	660	320	hsa_circ_0005579 (660 nt)	cgACGAAGUCACAAGACGGUCa	tcTGC-GCAAAG-TCTGCCAGc
hsa-miR-4706	hsa_circ_0005579	146	-25.24	146	-25.24	35655528	25	660	580	hsa_circ_0005579 (660 nt)	uuCGUCGCGGGUGAAGGAGGGGCGa	agGTGGGATCCA----CTCCCCGCa
hsa-miR-378a-3p	hsa_circ_0005579	145	-22.65	145	-22.65	40810552	22	660	195	hsa_circ_0005579 (660 nt)	cggaagacugaggUUCAGGUCa	aaggcccgctgtgAAGTCCAGt
hsa-miR-4734	hsa_circ_0005579	145	-26.66	145	-26.66	23504400	22	660	292	hsa_circ_0005579 (660 nt)	gcGGGAC-UG-GCG-UCGGGCGUCg	gcCGCTGCGTGTGCAACCCCGCAGg
hsa-miR-422a	hsa_circ_0005579	145	-23.62	145	-23.62	40258228	22	660	195	hsa_circ_0005579 (660 nt)	cggaagacugggaUUCAGGUCa	aaggcccgctgtgAAGTCCAGt
hsa-miR-378c	hsa_circ_0005579	145	-21.43	145	-21.43	46425846	25	660	192	hsa_circ_0005579 (660 nt)	ggugagaagacugaggUUCAGGUCa	tccaaggcccgctgtgAAGTCCAGt
hsa-miR-4749-5p	hsa_circ_0005579	144	-22.43	144	-22.43	25713696	22	660	579	hsa_circ_0005579 (660 nt)	cuacgggaccGGACAGGGGCGu	gaggtgggatCCACTCCCCGCa
hsa-miR-4429	hsa_circ_0005579	142	-20.59	142	-20.59	40626444	20	660	142	hsa_circ_0005579 (660 nt)	gcggagagucGGGUCGAAAa	atatgtgcctTTCAGCTTTa
hsa-miR-5000-3p	hsa_circ_0005579	142	-21.39	142	-21.39	26358074	22	660	210	hsa_circ_0005579 (660 nt)	agGUUCAAG---UCUUC-ACAGGACu	gtCCAGTTCTCTCCACGTTGTCCTGa
hsa-miR-4644	hsa_circ_0005579	141	-20.23	141	-20.23	17428836	23	660	202	hsa_circ_0005579 (660 nt)	gaagacagagaaaaGAGAGAGGu	gctgtgaagtccagTTCTCTCCa
hsa-miR-5589-5p	hsa_circ_0005579	141	-21.04	141	-21.04	37220446	21	660	274	hsa_circ_0005579 (660 nt)	ugacguguucucGUGGGUCGg	agtgctgtccctTACCCAGCc
hsa-miR-6797-5p	hsa_circ_0005263	164	-29.6	164	-29.6	2331032	25	761	607	hsa_circ_0005263 (761 nt)	aggacaaGAGUCGGGGAAGGGAGGa	ttaaaaaCTAAGCCTC-TCCCTCCt
hsa-miR-5006-5p	hsa_circ_0005263	162	-27.67	162	-27.67	5460868	21	761	317	hsa_circ_0005263 (761 nt)	aaGGUGGAGGAC-GGGACCGUu	ctCCACCATCAGTTCCTGGCAt
hsa-miR-4524b-3p	hsa_circ_0005263	160	-22.26	160	-22.26	30591610	20	761	333	hsa_circ_0005263 (761 nt)	auCGUCGUACUUGGACAGAg	tgGCATTGTG-ACCTGTCTt
hsa-miR-3690	hsa_circ_0005263	160	-24.46	160	-24.46	30407502	23	761	244	hsa_circ_0005263 (761 nt)	gaaACAGAUGCGACCCAGGUCCa	accTATTATTGCAGGGTCCAGGc
hsa-miR-4457	hsa_circ_0005263	159	-21.76	159	-21.76	5829084	22	761	413	hsa_circ_0005263 (761 nt)	augCGGUCAGUUAUGGAACACu	taaGCTGGGAAAAGCCTTGTGa
hsa-miR-6813-5p	hsa_circ_0005263	159	-26.98	159	-26.98	26449180	23	761	18	hsa_circ_0005263 (761 nt)	ucUUGGACU-U--UGGGGUCGGGGAc	aaAATGTGATATTACTACAGCCCCTg
hsa-miR-150-5p	hsa_circ_0005263	158	-20.29	158	-20.29	25988910	22	761	91	hsa_circ_0005263 (761 nt)	guGAC-CAUGUUCCC--AACCCUCu	acTTGTGCACAAGTGAATTGGGAGg
hsa-miR-4459	hsa_circ_0005263	158	-25.62	158	-25.62	40717550	22	761	611	hsa_circ_0005263 (761 nt)	gagguggaGGAGGCGGAGGACc	aaactaagCCTCTCCCTCCTGa
hsa-miR-4786-5p	hsa_circ_0005263	156	-21.52	156	-21.52	29302854	22	761	190	hsa_circ_0005263 (761 nt)	ccacguAGGUCAGGACCAGAGu	tgttacTGTGGGCCTGGTCTCa
hsa-miR-873-5p	hsa_circ_0005263	156	-20.2	156	-20.2	15678862	21	761	311	hsa_circ_0005263 (761 nt)	ucCUCUGA-GU-GU--UCAAGGACg	gtGTGACTCCACCATCAGTTCCTGg
hsa-miR-6133	hsa_circ_0005263	156	-22.79	156	-22.79	25988910	19	761	611	hsa_circ_0005263 (761 nt)	augGGUUGGAGGAGGGAGu	aaaCTAAGCCTCTCCCTCc
hsa-miR-3116	hsa_circ_0005263	155	-22.54	155	-22.54	23135236	22	761	241	hsa_circ_0005263 (761 nt)	ucAGGGAUGAUA-----CAAGGUCCGu	acTACCTATTATTGCAGGGTCCAGGCt
hsa-miR-6764-5p	hsa_circ_0005263	153	-22.13	153	-22.13	26909450	22	761	23	hsa_circ_0005263 (761 nt)	guugAGACUG--GUCUGGGACCCu	gtgaTATTACTACAGCCCCTGGGc
hsa-miR-138-1-3p	hsa_circ_0005263	153	-24.8	153	-24.8	31328042	22	761	286	hsa_circ_0005263 (761 nt)	ccGGGACCACAACACUUCAUCg	ggCCCT--TTCAGTGAAGTAGt
hsa-miR-6837-3p	hsa_circ_0005263	153	-20.11	153	-20.11	37311552	23	761	278	hsa_circ_0005263 (761 nt)	gacguCGUCU--CAGUGUCACUUCc	tgggtGCAGGCCCTTTCAGTGAAGt
hsa-miR-1249-5p	hsa_circ_0005263	153	-26.45	153	-26.45	20465670	24	761	607	hsa_circ_0005263 (761 nt)	uugaaccGGGUAGAGGAGGGAGGa	ttaaaaaCTAAGCCTCTCCCTCCt
hsa-miR-4512	hsa_circ_0005263	153	-20.71	153	-20.71	18164320	22	761	269	hsa_circ_0005263 (761 nt)	accCGCUAUG-UCAC-UCCGGGAc	tgaGTGTTGTGGGTGCAGGCCCTt
hsa-miR-6127	hsa_circ_0005263	152	-20.28	152	-20.28	55262082	19	761	611	hsa_circ_0005263 (761 nt)	ggaGGGUGGGUGAGGGAGu	aaaCTAAGCCTCTCCCTCc
hsa-miR-4286	hsa_circ_0005263	152	-22.74	152	-22.74	5184706	17	761	149	hsa_circ_0005263 (761 nt)	ccaugGUCCUCACCCCa	atcgaCTGGAGTGGGGa
hsa-miR-6134	hsa_circ_0005263	152	-23.09	152	-23.09	44215602	19	761	621	hsa_circ_0005263 (761 nt)	agAUGUAGGAU--GGUGGAGu	tcTCCCTCCTGATCCACCTCg
hsa-miR-1254	hsa_circ_0005263	152	-25.8	152	-25.8	45504358	24	761	244	hsa_circ_0005263 (761 nt)	ugacguccGAGGUCGAAGGUCCGa	acctattaTTGCAGGGTCCAGGCt
hsa-miR-6880-5p	hsa_circ_0005263	151	-23.86	151	-23.86	4264166	22	761	302	hsa_circ_0005263 (761 nt)	cuCGACGGG-AGAAGGAGGUGGu	taGTAGCCTGTGTGACTCCACCa
hsa-miR-6848-5p	hsa_circ_0005263	151	-23.78	151	-23.78	22030588	23	761	48	hsa_circ_0005263 (761 nt)	ugGUACCGGGUAGGGUCGGGGGu	acCA-GATCAGTGCAAGCCCCCt
hsa-miR-370-5p	hsa_circ_0005263	151	-21.82	151	-21.82	31328042	22	761	325	hsa_circ_0005263 (761 nt)	caUUGACGUCUCU-GCACUGGAc	tcAGTTCCTGGCATTGTGACCTg
hsa-miR-4420	hsa_circ_0005263	151	-21.23	151	-21.23	9235082	22	761	276	hsa_circ_0005263 (761 nt)	gaGUCGAUGUCUG---UAGUCACUg	tgTGGGTGCAGGCCCTTTCAGTGAa
hsa-miR-4329	hsa_circ_0005263	150	-21.52	150	-21.52	25528640	19	761	197	hsa_circ_0005263 (761 nt)	caCCUUGAUCCCAGAGUCc	gtGGGCCT--GGTCTCAGt
hsa-miR-6734-5p	hsa_circ_0005263	146	-20.19	146	-20.19	14574214	23	761	51	hsa_circ_0005263 (761 nt)	agaGGUGGAGUAAGAGGGGAGUu	agaTCAGTGCAAGC-CCCCTCAa
hsa-miR-663b	hsa_circ_0005263	146	-26.31	146	-26.31	12180810	22	761	29	hsa_circ_0005263 (761 nt)	ggaguccgugccGGCCCGGUGg	ttactacagcccCTGGGCCACc
hsa-miR-4327	hsa_circ_0005263	144	-24.78	144	-24.78	13745728	19	761	47	hsa_circ_0005263 (761 nt)	ggucaggGGGUACGUUCGg	caccagaTCAGTGCAAGCc
hsa-miR-6806-5p	hsa_circ_0005263	143	-21.2	143	-21.2	20097454	24	761	435	hsa_circ_0005263 (761 nt)	ggacCCGGGAC--GGAGUACGGAUGu	tcatGGTTCGGAAATCCTTGCCTACa
hsa-miR-6846-5p	hsa_circ_0005263	142	-22.04	142	-22.04	6749624	22	761	48	hsa_circ_0005263 (761 nt)	ugagaugggguaGGUCGGGGGu	accagatcagtgCAAGCCCCCt
hsa-miR-6805-5p	hsa_circ_0005263	140	-21.32	140	-21.32	18716644	22	761	49	hsa_circ_0005263 (761 nt)	ugugagguguucggCGGGGGAu	ccagatcagtgcaaGCCCCCTc
hsa-miR-3692-5p	hsa_circ_0003928	312	-44.43	159	-23.92	7052371	24	1141	504 391	hsa_circ_0003928 (1141 nt)	gucAUAGGUGAGGACUGGUCGUCc,gucauagGUGAGGACUGGUCGUCc	gcaTGTCCA-TCAGTGCCAGCAGc,ggaggcaCATAATGGACCAGCAGt
hsa-miR-501-5p	hsa_circ_0003928	183	-34.72	183	-34.72	41756729	22	1141	313	hsa_circ_0003928 (1141 nt)	agAGUGGGUC-CCUGUUUCCUAa	tcTCATTCAGAGGACAAAGGATg
hsa-miR-7151-5p	hsa_circ_0003928	176	-25.7	176	-25.7	10734531	23	1141	884	hsa_circ_0003928 (1141 nt)	cgGUU--AUGUCCGUCUCUACCUAg	aaCAAGCTAAAGGCTGAGATGGATg
hsa-miR-516b-5p	hsa_circ_0003928	174	-24.72	174	-24.72	53355533	22	1141	206	hsa_circ_0003928 (1141 nt)	uuuCA-CGAAGAAUGGAGGUCUa	tttGTAGATTCTTGCCTCCAGAa
hsa-miR-6838-3p	hsa_circ_0003928	168	-20.59	168	-20.59	55288667	20	1141	791	hsa_circ_0003928 (1141 nt)	gacgUUGUCUUCGUCCUGAa	caagAACATGAGCAGGACTc
hsa-miR-6781-3p	hsa_circ_0003928	168	-25.65	168	-25.65	40099757	22	1141	993	hsa_circ_0003928 (1141 nt)	gacucCGGCACCU-UUUCUCCGu	aggctGCCATGGAGAAAGAGGCt
hsa-miR-7152-5p	hsa_circ_0003928	163	-23.98	163	-23.98	21781011	22	1141	446	hsa_circ_0003928 (1141 nt)	ccagacCAACC-UCCUGUCCUUu	catggtGTTGGCCGGACAGGAAc
hsa-miR-4778-3p	hsa_circ_0003928	162	-20.5	162	-20.5	9629883	22	1141	411	hsa_circ_0003928 (1141 nt)	aguugagaCGUUUCCUUCUUCu	cagtagaaGCACAGGAAGAAGa
hsa-miR-7-5p	hsa_circ_0003928	161	-23.34	161	-23.34	27672467	23	1141	531	hsa_circ_0003928 (1141 nt)	ugUUGUUUUAGUGAUCAGAAGGu	gcAGTAGTGTTAACAGTCTTCCa
hsa-miR-6812-5p	hsa_circ_0003928	159	-25.7	159	-25.7	13588205	25	1141	683	hsa_circ_0003928 (1141 nt)	cgacgaggAGG-GGUAGA-GUGGGGUa	gcatcagaTCCACAATCTCCACCCCAa
hsa-miR-1298-5p	hsa_circ_0003928	159	-20.78	159	-20.78	56267	22	1141	826	hsa_circ_0003928 (1141 nt)	auGUAGACC--UGUCGGCUUACUu	aaTGTCTGGCTATAAGCGAATGAg
hsa-miR-5572	hsa_circ_0003928	158	-26.83	158	-26.83	44150133	21	1141	685	hsa_circ_0003928 (1141 nt)	ucGUCUGGG-----GACGUGGGGUUg	atCAGATCCACAATCTCCACCCCAAg
hsa-miR-455-5p	hsa_circ_0003928	157	-20.21	157	-20.21	48844887	22	1141	379	hsa_circ_0003928 (1141 nt)	gcuacaucAGGU-UUCCGUGUAu	actcctttTCCAGGAGGCACATa
hsa-miR-4752	hsa_circ_0003928	156	-20.91	156	-20.91	22057173	22	1141	676	hsa_circ_0003928 (1141 nt)	ucGUGUAGGAACUCUAGGUGUu	aaCAAGAGCATCAGATCCACAa
hsa-miR-3147	hsa_circ_0003928	156	-21.06	156	-21.06	15061069	24	1141	1046	hsa_circ_0003928 (1141 nt)	agUGUGGGAGGAGUGACGGGUUGg	caGCAACATATTCA-GGCCCAACa
hsa-miR-550b-2-5p	hsa_circ_0003928	156	-20.88	156	-20.88	37061975	22	1141	379	hsa_circ_0003928 (1141 nt)	acAGAAUGAGGGAGUCCGUGUa	acTCCTTTTCCAGGAGGCACAt
hsa-miR-608	hsa_circ_0003928	156	-24.99	156	-24.99	7972911	25	1141	681	hsa_circ_0003928 (1141 nt)	ugCCUCGAC-AGG-GUU-GUGGUGGGGa	gaGCATCAGATCCACAATCTCCACCCCa
hsa-miR-526b-5p	hsa_circ_0003928	156	-21.53	156	-21.53	22333335	23	1141	223	hsa_circ_0003928 (1141 nt)	ugUCUUUCACGAAGGGAGUUCUc	ccAGAAA----ATCCCTCAAGAt
hsa-miR-6819-5p	hsa_circ_0003928	156	-28.9	156	-28.9	27212197	22	1141	688	hsa_circ_0003928 (1141 nt)	cgaggaaccgGGAGGUGGGGUu	agatccacaaTCTCCACCCCAa
hsa-miR-6739-3p	hsa_circ_0003928	156	-20.56	156	-20.56	50778021	21	1141	658	hsa_circ_0003928 (1141 nt)	gaccCUCUUUCU---GUCUUGUUa	agaaGAGGGAGATCCTAGAACAAg
hsa-miR-6737-3p	hsa_circ_0003928	155	-20.36	155	-20.36	55933045	22	1141	403	hsa_circ_0003928 (1141 nt)	gacccaUCCCCA-CUUCGUGUCu	tggaccAGCAGTAGAAGCACAGg
hsa-miR-892a	hsa_circ_0003928	154	-24.05	154	-24.05	13127935	21	1141	585	hsa_circ_0003928 (1141 nt)	gaUGCGUCUUUC--CUGUGUCAc	tgATGGAGGGAGACCACACAGTg
hsa-miR-4469	hsa_circ_0003928	154	-27.81	154	-27.81	19571715	22	1141	572	hsa_circ_0003928 (1141 nt)	agGCUCG--CUGGG--AUCUCCCUCg	agTGAGCTAGACATGATGGAGGGAGa
hsa-miR-4326	hsa_circ_0003928	153	-21.65	153	-21.65	3922535	20	1141	420	hsa_circ_0003928 (1141 nt)	caGACCCUCU--GUCUCCUUGu	caCAGGAAGAAGAAGAGGAACa
hsa-miR-6877-3p	hsa_circ_0003928	151	-22.41	151	-22.41	28224791	21	1141	994	hsa_circ_0003928 (1141 nt)	ccucCGGUUCC-C-GUCUCCGAc	ggctGCCATGGAGAAAGAGGCTa
hsa-miR-4443	hsa_circ_0003928	151	-21.63	151	-21.63	47832293	17	1141	210	hsa_circ_0003928 (1141 nt)	uuUUGGGUGCGGAGGUu	taGATTCTTGCCTCCAg
hsa-miR-6745	hsa_circ_0003928	149	-23.68	149	-23.68	15521339	21	1141	684	hsa_circ_0003928 (1141 nt)	uuGGUCUGGAAG--A-AGGUGGGu	caTCAGATCCACAATCTCCACCCc
hsa-miR-6824-5p	hsa_circ_0003928	147	-26.16	147	-26.16	46359429	22	1141	143	hsa_circ_0003928 (1141 nt)	agGGACCGGGUU----GGAGGGGAUg	caCATAGCCCAAAATGAATCCCCTAc
hsa-miR-2861	hsa_circ_0003928	146	-20.73	146	-20.73	52342939	19	1141	1047	hsa_circ_0003928 (1141 nt)	ggcggGUGGCGGUCCGGGg	agcaaCATATTCAGGCCCa
hsa-miR-4651	hsa_circ_0003928	146	-22.02	146	-22.02	25187009	20	1141	689	hsa_circ_0003928 (1141 nt)	cgGGCUGGAGUGGGUGGGGc	gaTCCACAATCTCCACCCCa
hsa-miR-6854-5p	hsa_circ_0003928	145	-20.05	145	-20.05	37890461	24	1141	793	hsa_circ_0003928 (1141 nt)	agUCGU-CAAGAGUUUGGACUCGAa	agAACATGAGCAGGACTCTGAGCTt
hsa-miR-6737-5p	hsa_circ_0003928	145	-24.32	145	-24.32	54091965	21	1141	689	hsa_circ_0003928 (1141 nt)	gaggucccggcuGGUGGGGUu	gatccacaatctCCACCCCAa
hsa-miR-6791-3p	hsa_circ_0003928	143	-21.57	143	-21.57	4658967	21	1141	377	hsa_circ_0003928 (1141 nt)	gacggccucuGGUUCCUCCGu	aaactcctttTCCAGGAGGCa
hsa-miR-6848-3p	hsa_circ_0003928	142	-21.84	142	-21.84	27120143	19	1141	583	hsa_circ_0003928 (1141 nt)	gacccccggUUCUCUGGUg	catgatggaGGGAGACCAc
hsa-miR-3139	hsa_circ_0003712	325	-41.51	165	-21.01	23292700	23	3892	2255 1150	hsa_circ_0003712 (3892 nt)	uuGUCCGUAGACAACUCGAGGAu,uugucCGUAGACAACUCGAGGAu	atCAGCCTTCTGAGTAGCTCCTt,agataGAATGTGTT-AGCTCCTt
hsa-miR-28-5p	hsa_circ_0003712	318	-43	170	-22.9	47963172	22	3892	1148 2255	hsa_circ_0003712 (3892 nt)	gagUUAUCUGACAC--UCGAGGAa,gaguuaucuGACAC-UCGAGGAa	gtaGATAGAATGTGTTAGCTCCTt,atcagccttCTGAGTAGCTCCTt
hsa-miR-4763-5p	hsa_circ_0003712	313	-50.18	157	-28.15	2028226	21	3892	3696 3596	hsa_circ_0003712 (3892 nt)	ucGUCCUCCCGACCCGUCCGc,ucgucCUCCCGACCCGUCCGc	gcCAGGCGTGGT-GGCAGGCg,tttgaGAGGCCAAGGCAGGCa
hsa-miR-6747-3p	hsa_circ_0003712	308	-47.41	158	-24.11	27158968	21	3892	3594 3730	hsa_circ_0003712 (3892 nt)	gaccACGUCUCC--UUCCGUCCu,gaccACGUCUCC--UUCCGUCCu	acttTG-AGAGGCCAAGGCAGGc,tactTG-GGAGGCTGAGGCAGGa
hsa-miR-1273g-3p	hsa_circ_0003712	187	-34.36	187	-34.36	38205448	21	3892	2181	hsa_circ_0003712 (3892 nt)	gaGUCCGACCUCACGUCACCa	ccCAAGCTGGAGTGCAGTGGc
hsa-miR-5096	hsa_circ_0003712	183	-36.49	183	-36.49	8472006	21	3892	3646	hsa_circ_0003712 (3892 nt)	cgGACUGGUUGUACCACUUUg	gcCTGCCCAGCATGGTGAAAc
hsa-miR-513b-3p	hsa_circ_0003712	177	-23.85	177	-23.85	7183250	22	3892	214	hsa_circ_0003712 (3892 nt)	aggAGAGUUUUUCCACUGUAAa	gtaTC-CAAAGAGGTGACATTg
hsa-miR-3128	hsa_circ_0003712	177	-25.8	177	-25.8	41519392	23	3892	2867	hsa_circ_0003712 (3892 nt)	uaCUCUCAAAAAAUGAACGGUCu	ttGAGGGTTTCTCCCTTGCCAGt
hsa-miR-3929	hsa_circ_0003712	173	-23.83	173	-23.83	55787762	23	3892	2241	hsa_circ_0003712 (3892 nt)	ucACCAGAUGAGUGUAGUCGGAg	gaTGCTCCTCCCACATCAGCCTt
hsa-miR-499b-3p	hsa_circ_0003712	172	-23.84	172	-23.84	2488496	22	3892	3382	hsa_circ_0003712 (3892 nt)	acAAUUCUGAACGUCACUACAa	ggTTAAGTGATGTAGTGATGTg
hsa-miR-143-5p	hsa_circ_0003712	171	-30.17	171	-30.17	52013548	22	3892	3787	hsa_circ_0003712 (3892 nt)	ugGUCUCUA-CGUCGUGACGUGg	agCCGAGATCGCGCCACTGCACt
hsa-miR-1304-3p	hsa_circ_0003712	171	-32.24	171	-32.24	13074706	22	3892	3768	hsa_circ_0003712 (3892 nt)	cccCAAGCUCCGAUGUCACUCu	ggaGGTGGAGGTTGCAGTGAGc
hsa-miR-708-5p	hsa_circ_0003712	168	-22.71	168	-22.71	26790752	23	3892	1147	hsa_circ_0003712 (3892 nt)	ggGUCGAUCUAACAU--UCGAGGAa	agTAGATAGAATGTGTTAGCTCCTt
hsa-miR-6774-5p	hsa_circ_0003712	168	-28.76	168	-28.76	37284908	25	3892	2159	hsa_circ_0003712 (3892 nt)	guaUGUCCCAGG--GAG--GACGGGUUCa	ttgACATGGTCTTGCTCTGTTGCCCAAGc
hsa-miR-106b-5p	hsa_circ_0003712	167	-20.77	167	-20.77	6262710	21	3892	3579	hsa_circ_0003712 (3892 nt)	uaGACGUGACAGUCGUGAAAu	gcCTGTAATCCCAGCACTTTg
hsa-miR-612	hsa_circ_0003712	166	-32.05	166	-32.05	39494204	25	3892	3630	hsa_circ_0003712 (3892 nt)	uucCUCGAG-UCU--UCGGGACGGGUCg	caaGAGTTTGAGACCAG-CCTGCCCAGc
hsa-miR-20b-5p	hsa_circ_0003712	165	-24.32	165	-24.32	5618332	23	3892	3577	hsa_circ_0003712 (3892 nt)	gaUGGACGUGAUACUCGUGAAAc	acGCCTGTAATCCCAGCACTTTg
hsa-miR-93-5p	hsa_circ_0003712	165	-27.7	165	-27.7	12430328	23	3892	3577	hsa_circ_0003712 (3892 nt)	gaUGGACGUGCUUGUCGUGAAAc	acGCCTGTAATCCCAGCACTTTg
hsa-miR-106a-5p	hsa_circ_0003712	165	-20.08	165	-20.08	6815034	23	3892	3577	hsa_circ_0003712 (3892 nt)	gaUGGACGUGACAUUCGUGAAAa	acGCCTGTAATCCCAGCACTTTg
hsa-miR-20a-5p	hsa_circ_0003712	165	-22.21	165	-22.21	36824638	23	3892	3577	hsa_circ_0003712 (3892 nt)	gaUGGACGUGAUAUUCGUGAAAu	acGCCTGTAATCCCAGCACTTTg
hsa-miR-379-5p	hsa_circ_0003712	165	-21.7	165	-21.7	6262710	21	3892	3024	hsa_circ_0003712 (3892 nt)	ggaUGCAAG-GUAUCAGAUGGu	aaaATGTTCGCAGGGTCTACCc
hsa-miR-17-5p	hsa_circ_0003712	165	-24.32	165	-24.32	30472912	23	3892	3577	hsa_circ_0003712 (3892 nt)	gaUGGACGUGACAUUCGUGAAAc	acGCCTGTAATCCCAGCACTTTg
hsa-miR-373-3p	hsa_circ_0003712	164	-22.25	164	-22.25	45569768	23	3892	3575	hsa_circ_0003712 (3892 nt)	ugUG-GGGUUUUAGCUUCGUGAAg	tcACGCCTGTAATCCCAGCACTTt
hsa-miR-589-3p	hsa_circ_0003712	164	-20.29	164	-20.29	17585352	24	3892	119	hsa_circ_0003712 (3892 nt)	agacCCUUGGCCGUAAACAAGACu	tggtGGTGTTGTCATGTGTTCTGg
hsa-miR-4524a-3p	hsa_circ_0003712	163	-23.25	163	-23.25	40322690	22	3892	3652	hsa_circ_0003712 (3892 nt)	uaUCGU--CGUAUUCGGACAGAGu	ccAGCATGGTGAAACCCTGTCTCt
hsa-miR-617	hsa_circ_0003712	162	-27.03	162	-27.03	22464214	22	3892	1004	hsa_circ_0003712 (3892 nt)	cgGUGGAAGUUUACCCUUCAGa	tcCACTATTAGG-GGGAAGTCt
hsa-miR-4727-5p	hsa_circ_0003712	162	-23.93	162	-23.93	55051330	21	3892	3339	hsa_circ_0003712 (3892 nt)	ggUGAC--ACCUUCGACCGUCUa	gcATTGTTTGTAGGTTGGCAGAa
hsa-miR-3605-5p	hsa_circ_0003712	161	-21.39	161	-21.39	19886702	23	3892	1336	hsa_circ_0003712 (3892 nt)	ccGAAGGAACGAUAGGUAGGAGu	caTTATCTCTATATTCATCCTCa
hsa-miR-1236-3p	hsa_circ_0003712	161	-22.05	161	-22.05	36364368	22	3892	1193	hsa_circ_0003712 (3892 nt)	gaccUCUC-UGUUCCCCUUCUCc	taacAGAGCTTATGGGGAAGAGa
hsa-miR-4512	hsa_circ_0003712	161	-25.99	161	-25.99	18137676	22	3892	913	hsa_circ_0003712 (3892 nt)	acccgCUAUGUCACUCCGGGAc	acatgGAAAGATTGAGGCCCTg
hsa-miR-2355-5p	hsa_circ_0003712	161	-22.19	161	-22.19	29460318	21	3892	31	hsa_circ_0003712 (3892 nt)	aacAGGUAACAU-AGACCCCUa	tgcTTCGTGGTGTTCTGGGGAa
hsa-miR-6768-3p	hsa_circ_0003712	160	-21.15	160	-21.15	1752064	24	3892	1200	hsa_circ_0003712 (3892 nt)	cacGUGUCCUCUUAC-ACCGGAAAc	gctTATGGGGAAGAGATGGCCTTTt
hsa-miR-518c-5p	hsa_circ_0003712	159	-21.22	159	-21.22	20899296	23	3892	3436	hsa_circ_0003712 (3892 nt)	gucuuucACGAAGGG--AGGUCUCu	gtttgttTGTTTTCCATTCCAGAGt
hsa-miR-3187-5p	hsa_circ_0003712	159	-24.62	159	-24.62	24581456	23	3892	3635	hsa_circ_0003712 (3892 nt)	ggAAGUCGGUGUGCGACGGGUCc	gtTTGAGAC-CAGCCTGCCCAGc
hsa-miR-942-5p	hsa_circ_0003712	158	-20.25	158	-20.25	50724792	22	3892	1873	hsa_circ_0003712 (3892 nt)	guGUACCGGUU--UU-GUCUCUUCu	gtCTTTGCTAAGTAATCAGAGAAGa
hsa-miR-30c-1-3p	hsa_circ_0003712	158	-20.43	158	-20.43	52842034	22	3892	636	hsa_circ_0003712 (3892 nt)	ccucAUUUGUUGGGAGAGGGUc	aatcTGAACTTATCTCTCCCAa
hsa-miR-494-3p	hsa_circ_0003712	158	-21.47	158	-21.47	25317888	22	3892	2006	hsa_circ_0003712 (3892 nt)	cuCCAAAGGGCACAUACAAAGu	ggGGTATAGTGTG-ATGTTTCa
hsa-miR-765	hsa_circ_0003712	158	-26.64	158	-26.64	36548476	21	3892	2211	hsa_circ_0003712 (3892 nt)	guAGUG--GAAGGAAGAGGAGGu	gcTCACTGCAACCTCCTCCTCCa
hsa-miR-4524b-3p	hsa_circ_0003712	157	-25.85	157	-25.85	30564966	20	3892	3653	hsa_circ_0003712 (3892 nt)	auCGUCGUACUU--GGACAGAg	caGCATGGTGAAACCCTGTCTc
hsa-miR-6878-5p	hsa_circ_0003712	157	-20.67	157	-20.67	33510694	23	3892	2858	hsa_circ_0003712 (3892 nt)	gaaguCGAAGA--UCGAAAGAGGGa	ccagtGTTTTTGAGGGTTTCTCCCt
hsa-miR-3119	hsa_circ_0003712	157	-22.33	157	-22.33	6170656	20	3892	320	hsa_circ_0003712 (3892 nt)	cgGUAGUUU----CAAUUUUCGGu	tcCATCAGATTTCTTTAAAAGCCa
hsa-miR-5697	hsa_circ_0003712	157	-20.35	157	-20.35	6907088	22	3892	3714	hsa_circ_0003712 (3892 nt)	ggaaAUAGUA-CUUUGAUGAACu	cgccTGTCATCTCAGCTACTTGg
hsa-miR-134-5p	hsa_circ_0003712	157	-27.04	157	-27.04	18137676	22	3892	1163	hsa_circ_0003712 (3892 nt)	gggGAGACCAGUUGGUCAGUGu	tagCTCCTTTC-ACCAGTCACa
hsa-miR-1199-3p	hsa_circ_0003712	157	-27.19	157	-27.19	37561070	21	3892	3549	hsa_circ_0003712 (3892 nt)	cgucCAACUCGUGGCCGGCGu	tgctGTTGCTGGCCGGCCGCg
hsa-miR-6727-3p	hsa_circ_0003712	157	-23.87	157	-23.87	19978756	20	3892	3695	hsa_circ_0003712 (3892 nt)	gacGCCUCCUCCACCGUCCu	agcCAGGCGTGGTGGCAGGc
hsa-miR-4661-3p	hsa_circ_0003712	157	-22.57	157	-22.57	41519392	22	3892	969	hsa_circ_0003712 (3892 nt)	accUGAUCGAGACACCUAGGAc	ctaAATGGATTTG-GGATCCTg
hsa-miR-2276-3p	hsa_circ_0003712	156	-24.03	156	-24.03	1015632	22	3892	776	hsa_circ_0003712 (3892 nt)	ggagcggagaCUGUGAACGUCu	caccaagaagGGCACTTGCAGg
hsa-miR-4722-3p	hsa_circ_0003712	156	-25.34	156	-25.34	37929286	22	3892	3695	hsa_circ_0003712 (3892 nt)	gacGUCCCUCCACGACCGUCCa	agcCAGG--CGTGGTGGCAGGc
hsa-miR-566	hsa_circ_0003712	156	-24.1	156	-24.1	40138582	19	3892	3700	hsa_circ_0003712 (3892 nt)	caaCCCUAGUGUCCGCGGg	ggcGTGGTGGCAGGCGCCt
hsa-miR-6860	hsa_circ_0003712	156	-24.27	156	-24.27	17125082	22	3892	3636	hsa_circ_0003712 (3892 nt)	ugagugguGUCGGGACGGGUCa	tttgagacCAG-CCTGCCCAGc
hsa-miR-372-3p	hsa_circ_0003712	155	-20.46	155	-20.46	3869306	23	3892	3571	hsa_circ_0003712 (3892 nt)	ugCGAGUUU--AC---AGCGUCGUGAAa	tgGCTCACGCCTGTAATCCCAGCACTTt
hsa-miR-6738-5p	hsa_circ_0003712	155	-23.63	155	-23.63	371254	23	3892	3027	hsa_circ_0003712 (3892 nt)	ggggacacgagaAGAUGGGGAGc	atgttcgcagggTCTACCCCTCt
hsa-miR-2467-3p	hsa_circ_0003712	155	-23.62	155	-23.62	26790752	22	3892	3104	hsa_circ_0003712 (3892 nt)	ggACUCGGAGA-----GACGGAGACGa	aaTGAGTTTCTTCCCCTTACCTCTGCa
hsa-miR-4772-3p	hsa_circ_0003712	154	-22.4	154	-22.4	12890598	22	3892	3763	hsa_circ_0003712 (3892 nt)	agacuagUCCG-UUUCAACGUCc	acctgggAGGTGGAGGTTGCAGt
hsa-miR-7703	hsa_circ_0003712	154	-20.24	154	-20.24	13350868	23	3892	2175	hsa_circ_0003712 (3892 nt)	ggacccucuUCCGGUCUCACGUu	ctgttgcccAAGCTGGAGTGCAg
hsa-miR-635	hsa_circ_0003712	154	-24.75	154	-24.75	7183250	23	3892	227	hsa_circ_0003712 (3892 nt)	ccUGUAACA--AA-G--UCACGGGUUCa	tgACATTGTGATTGCAAAAAGCCCAAGt
hsa-miR-892b	hsa_circ_0003712	154	-22.77	154	-22.77	18597946	22	3892	2840	hsa_circ_0003712 (3892 nt)	agaUGGGUCUUUC--CUCGGUCAc	ttgGTTCTGAAAGACAAGCCAGTg
hsa-miR-6779-5p	hsa_circ_0003712	153	-27.97	153	-27.97	52197656	21	3892	2231	hsa_circ_0003712 (3892 nt)	cggUUUGGGU---CGGGGAGGGUc	ccaGGGCTCAGATGCTCCTCCCAc
hsa-miR-4725-3p	hsa_circ_0003712	153	-22.26	153	-22.26	35627936	22	3892	3099	hsa_circ_0003712 (3892 nt)	ggGCUGUGACU-GCGGAAGGGGu	taCGA-AATGAGTTTCTTCCCCt
hsa-miR-6894-3p	hsa_circ_0003712	153	-25.32	153	-25.32	20807242	21	3892	3596	hsa_circ_0003712 (3892 nt)	gacCUC-CUUCUCCCGUCCGUu	tttGAGAGGCCAAGGCAGGCAg
hsa-miR-1199-5p	hsa_circ_0003712	153	-20.05	153	-20.05	22924484	20	3892	2223	hsa_circ_0003712 (3892 nt)	gacGCGCCGGGCCCGAGUCc	ctcCTCCTCCAGGGCTCAGa
hsa-miR-4776-3p	hsa_circ_0003712	153	-20.19	153	-20.19	23016538	23	3892	3460	hsa_circ_0003712 (3892 nt)	uacgucacCUGGUCCUACCGUUc	ttttaaaaGACCA-CATGGCAAg
hsa-miR-7151-3p	hsa_circ_0003712	153	-24.99	153	-24.99	53394358	21	3892	3291	hsa_circ_0003712 (3892 nt)	acuCGGGUAA-----GGUCGGACAUc	attGTTCATTGGAACCTAGCCTGTAg
hsa-miR-6778-5p	hsa_circ_0003712	152	-27.52	152	-27.52	3501090	22	3892	2231	hsa_circ_0003712 (3892 nt)	uggaCGGAG--GAC-AGGAGGGUGa	ccagGGCTCAGATGCTCCTCCCACa
hsa-miR-508-5p	hsa_circ_0003712	152	-24.31	152	-24.31	19334378	23	3892	2170	hsa_circ_0003712 (3892 nt)	guacucACUGCGGG--AGACCUCAu	ttgctcTGTTGCCCAAGCTGGAGTg
hsa-let-7g-3p	hsa_circ_0003712	152	-20.31	152	-20.31	33510694	21	3892	1087	hsa_circ_0003712 (3892 nt)	cguuccgucACCGGACAUGUc	acaaccaccTTGCCTGTACAg
hsa-miR-6780a-5p	hsa_circ_0003712	151	-20.12	151	-20.12	21911890	23	3892	2235	hsa_circ_0003712 (3892 nt)	agaGGUCGACAGAAGGGAGGGUu	ggcTCAGATG-CT--CCTCCCAc
hsa-miR-6731-5p	hsa_circ_0003712	151	-21.72	151	-21.72	27435130	22	3892	631	hsa_circ_0003712 (3892 nt)	agGUGUUA----UGGGACGAGAGGGu	taCATAATCTGAACTTATCTCTCCCa
hsa-miR-4633-3p	hsa_circ_0003712	151	-20.36	151	-20.36	33878910	22	3892	2252	hsa_circ_0003712 (3892 nt)	acGUAUACG---GACCGAUCGAGGa	caCATCAGCCTTCTGAGTAGCTCCt
hsa-miR-1208	hsa_circ_0003712	151	-20.36	151	-20.36	22556268	20	3892	2624	hsa_circ_0003712 (3892 nt)	aggcGGACAGA-CUUGUCACu	ttgcCCAATTTCGAACAGTGa
hsa-miR-4786-3p	hsa_circ_0003712	151	-21.5	151	-21.5	52934088	22	3892	1168	hsa_circ_0003712 (3892 nt)	cgggucUGGUC--UCGACCGAAGu	cctttcACCAGTCACATGGCTTCt
hsa-miR-4634	hsa_circ_0003712	150	-24.65	150	-24.65	2672604	19	3892	3782	hsa_circ_0003712 (3892 nt)	gggGCCCGGC-C-AGCGCGGc	cagTGAGCCGAGATCGCGCCa
hsa-miR-200a-5p	hsa_circ_0003712	150	-26.07	150	-26.07	33326586	22	3892	1900	hsa_circ_0003712 (3892 nt)	agGUCGUGACAGGCCAUUCUAc	acCAGCACT-----GTAAGATg
hsa-miR-1914-3p	hsa_circ_0003712	150	-22.97	150	-22.97	36180260	22	3892	3029	hsa_circ_0003712 (3892 nt)	ggAGGGUCACGCCCUGGGGAGg	gtTCGCAGGGT-CTACCCCTCt
hsa-miR-5193	hsa_circ_0003712	150	-21.13	150	-21.13	40046528	22	3892	1825	hsa_circ_0003712 (3892 nt)	ugacccuacuccAUCUCCUCCu	tttaagagttatTAGAGGAGGa
hsa-miR-6809-5p	hsa_circ_0003712	150	-20.71	150	-20.71	46950578	22	3892	2866	hsa_circ_0003712 (3892 nt)	acuaggagAAGAAAGGAACGGu	tttgagggTTTCTCCCTTGCCa
hsa-miR-6758-5p	hsa_circ_0003712	149	-20.91	149	-20.91	41795554	23	3892	2107	hsa_circ_0003712 (3892 nt)	uguagUGUAGG-AAGGGGAGAGAu	tgagaACATTCAAAATCCTCTCTt
hsa-miR-550a-5p	hsa_circ_0003712	149	-21.39	149	-21.39	19794648	23	3892	687	hsa_circ_0003712 (3892 nt)	cccgagaaUGAGGGAGUCCGUGa	gaggtgaaAC-CTGTCAGGCACc
hsa-miR-4252	hsa_circ_0003712	149	-22.65	149	-22.65	29552372	19	3892	2182	hsa_circ_0003712 (3892 nt)	accaCGA-CUGA-GUCACCGg	ccaaGCTGGAGTGCAGTGGCa
hsa-miR-198	hsa_circ_0003712	149	-23.11	149	-23.11	39402150	22	3892	123	hsa_circ_0003712 (3892 nt)	cuugGAUAG-AGGGGAGACCUGg	ggtgTTGTCATGTGTTCTGGACc
hsa-miR-7106-5p	hsa_circ_0003712	149	-25.8	149	-25.8	9484600	20	3892	2236	hsa_circ_0003712 (3892 nt)	ggguUCUAGGGGAGGAGGGu	gctcAGAT--GCTCCTCCCa
hsa-miR-21-3p	hsa_circ_0003712	149	-21.24	149	-21.24	36916692	21	3892	110	hsa_circ_0003712 (3892 nt)	ugucggGUAGCUGACCACAAc	tgaataCGTTGG-TGGTGTTg
hsa-miR-1227-3p	hsa_circ_0003712	148	-22.88	148	-22.88	26422536	20	3892	2185	hsa_circ_0003712 (3892 nt)	gaccCCUUUUCCCACCGUGc	agctGGAGTGCAGTGGCACg
hsa-miR-6868-3p	hsa_circ_0003712	148	-22.85	148	-22.85	1844118	21	3892	2589	hsa_circ_0003712 (3892 nt)	gacgUGUCUGUUG----UCUUCCUu	actgATAGGTAATCTAAAGAAGGAg
hsa-miR-4478	hsa_circ_0003712	147	-20.53	147	-20.53	41151176	17	3892	2247	hsa_circ_0003712 (3892 nt)	gaGGAGUCGAGUCGGAg	ccTCCCACATCAGCCTt
hsa-miR-4644	hsa_circ_0003712	147	-20.28	147	-20.28	17401244	23	3892	633	hsa_circ_0003712 (3892 nt)	gaagacagagaaAAGAGAGAGGu	cataatctgaacTTATCTCTCCc
hsa-miR-4311	hsa_circ_0003712	147	-20.78	147	-20.78	11693896	18	3892	2111	hsa_circ_0003712 (3892 nt)	guGUGAGU----CGAGAGAAAg	aaCATTCAAAATCCTCTCTTTc
hsa-miR-5189-5p	hsa_circ_0003712	146	-21.53	146	-21.53	55511600	24	3892	3635	hsa_circ_0003712 (3892 nt)	ggacaggUAGGCGGACACGGGUCu	gtttgagACCAGCC--TGCCCAGc
hsa-miR-8075	hsa_circ_0003712	146	-20.67	146	-20.67	17861514	24	3892	2233	hsa_circ_0003712 (3892 nt)	guCUGGG-CUGU-A-GACG--GUAGUCGu	agGGCTCAGATGCTCCTCCCACATCAGCc
hsa-miR-4638-5p	hsa_circ_0003712	146	-20.28	146	-20.28	1752064	21	3892	3775	hsa_circ_0003712 (3892 nt)	ugaacAGGUGGCGUCGGCUCa	gaggtTGCAGTG-AGCCGAGa
hsa-miR-1233-5p	hsa_circ_0003712	146	-23.51	146	-23.51	15652218	22	3892	2230	hsa_circ_0003712 (3892 nt)	acGGCACGGG---AC-CGGAGGGUGa	tcCAGGGCTCAGATGCTCCTCCCACa
hsa-miR-1306-5p	hsa_circ_0003712	145	-23	145	-23	1107686	22	3892	3754	hsa_circ_0003712 (3892 nt)	accugcaaacgucCCCUCCACc	atcgcttcaacctGGGAGGTGg
hsa-miR-6807-5p	hsa_circ_0003712	144	-27.19	144	-27.19	4053414	22	3892	3556	hsa_circ_0003712 (3892 nt)	ggagaGGUAAG-GUGACCGAGUg	gctggCCGGCCGCGGTGGCTCAc
hsa-miR-6721-5p	hsa_circ_0003712	144	-20.4	144	-20.4	9484600	23	3892	3629	hsa_circ_0003712 (3892 nt)	gaggauguuAUUC-GG--GGACGGGu	tcaagagttTGAGACCAGCCTGCCCa
hsa-miR-877-5p	hsa_circ_0003712	143	-20.17	143	-20.17	26238428	20	3892	3119	hsa_circ_0003712 (3892 nt)	gggacGCGGUAGAGGAGAUg	cttacCTCTGCATCCTCTAa
hsa-miR-371b-3p	hsa_circ_0003712	140	-22.39	140	-22.39	3685198	23	3892	770	hsa_circ_0003712 (3892 nt)	cgugaguuugacaccCCCGUGAa	ttgaagcaccaagaaGGGCACTt
hsa-miR-3663-5p	hsa_circ_0003712	140	-20.09	140	-20.09	40875014	21	3892	3627	hsa_circ_0003712 (3892 nt)	ggcucguggugcgUCUGGUCg	ggtcaagagtttgAGACCAGc
hsa-miR-29b-2-5p	hsa_circ_0003664	169	-20.62	169	-20.62	17001177	22	380	197	hsa_circ_0003664 (380 nt)	gauucGGUGGUACACUUUGGUc	attctTCATCTTGTGAAACCAc
hsa-miR-7161-3p	hsa_circ_0003664	161	-23.04	161	-23.04	49220077	28	380	251	hsa_circ_0003664 (380 nt)	ggaCCU-CUGACGGUCUCAGU-UUCUAGAu	atgGGATGATT-TTAGGACCAGAAGATCTg
hsa-miR-7848-3p	hsa_circ_0003664	160	-22.11	160	-22.11	34031167	23	380	130	hsa_circ_0003664 (380 nt)	acaCCAUUCGUCUGGCUCCCAUc	tcaGGTGCTCATCCTGAGGGTAa
hsa-miR-1255a	hsa_circ_0003664	160	-22.94	160	-22.94	55019479	23	380	122	hsa_circ_0003664 (380 nt)	uuaGAUGAAAGAAACGAGUAGGa	cagCTACATCAGGTGCTCATCCt
hsa-miR-608	hsa_circ_0003664	156	-23.36	156	-23.36	7979885	25	380	60	hsa_circ_0003664 (380 nt)	ugccucgacAGGGUUGUGGUGGGGa	tcctggaaaTACTGATGCCACCCCa
hsa-miR-3194-3p	hsa_circ_0003664	153	-21.5	153	-21.5	10649451	22	380	138	hsa_circ_0003664 (380 nt)	ugacGGUCACUCGU--CGUCUCGa	tcatCCTGAGGGTAATGCAGAGCt
hsa-miR-6761-5p	hsa_circ_0003664	151	-20.05	151	-20.05	10281235	21	380	147	hsa_circ_0003664 (380 nt)	gaCGGUAGCUCGAGAGAGUCu	ggGTAATGCAGAGCTCTCAGa
hsa-miR-6812-5p	hsa_circ_0003664	150	-28.57	150	-28.57	13595179	25	380	55	hsa_circ_0003664 (380 nt)	cgACGAGG------AGGGGUAGAGUGGGGUa	atTGCTCCTGGAAATACTGATGCCACCCCAg
hsa-miR-93-3p	hsa_circ_0003664	149	-22.22	149	-22.22	53546615	22	380	302	hsa_circ_0003664 (380 nt)	gcCCU-UCACGAUCGAGUCGUCa	ccGGAGAAAGC-AATTCAGCAGt
hsa-miR-6737-5p	hsa_circ_0003664	148	-23	148	-23	54098939	21	380	63	hsa_circ_0003664 (380 nt)	gaggucccGGCU--GGUGGGGUu	tggaaataCTGATGCCACCCCAg
hsa-miR-6819-5p	hsa_circ_0003664	145	-20.48	145	-20.48	27219171	22	380	64	hsa_circ_0003664 (380 nt)	cgaggaaccgggaGGUGGGGUu	ggaaatactgatgCCACCCCAg
hsa-miR-526b-5p	hsa_circ_0002663	170	-23.58	170	-23.58	22281284	23	698	33	hsa_circ_0002663 (698 nt)	ugucUUUCACGA-AGGGAGUUCUc	tgttGAAGTGCTGACTCTCAAGAa
hsa-miR-3135b	hsa_circ_0002663	167	-30.82	167	-30.82	34616520	22	698	270	hsa_circ_0002663 (698 nt)	guGGUGACGUGAG--CGAGGUCGg	aaCCACGGTACTCTACCTCCAGCt
hsa-miR-6877-3p	hsa_circ_0002663	166	-28.19	166	-28.19	28172740	21	698	382	hsa_circ_0002663 (698 nt)	ccUCCGGUU-CCCGUCUCCGAc	tgGGGCAAATTGGCAGAGGCTt
hsa-miR-4727-5p	hsa_circ_0002663	166	-21.59	166	-21.59	55052508	21	698	378	hsa_circ_0002663 (698 nt)	ggUGACACC-UUCGACCGUCUa	gaACTGGGGCAAATTGGCAGAg
hsa-miR-615-3p	hsa_circ_0002663	165	-27.62	165	-27.62	49529268	22	698	167	hsa_circ_0002663 (698 nt)	uucUCCCUCUGGGUCCGAGCCu	tccAGGAAGG-TCAGGCTCGGt
hsa-miR-188-5p	hsa_circ_0002663	162	-25.55	162	-25.55	28264794	21	698	145	hsa_circ_0002663 (698 nt)	ggGAGGUGGUAC-GUUCCCUAc	aaTTTTGCCATGAAAAGGGATg
hsa-miR-6511b-5p	hsa_circ_0002663	161	-26.58	161	-26.58	11510966	24	698	322	hsa_circ_0002663 (698 nt)	acagucgggguGAAGACGGACGUc	gagaaaacaatTTTCTGCCTGCAg
hsa-miR-892c-3p	hsa_circ_0002663	157	-21.05	157	-21.05	46491486	22	698	631	hsa_circ_0002663 (698 nt)	aggugagUCUUUCCUUUGUCAc	gcagaaaAGAGA-GAAACAGTg
hsa-miR-192-3p	hsa_circ_0002663	157	-21.28	157	-21.28	15561342	22	698	374	hsa_circ_0002663 (698 nt)	gacaCUGGAUACC--UUAACCGUc	cttgGAACTGGGGCAAATTGGCAg
hsa-miR-372-3p	hsa_circ_0002663	156	-20.36	156	-20.36	3870484	23	698	419	hsa_circ_0002663 (698 nt)	ugCGAGUUUACAG-CGUCGUGAAa	caGCTC---TTTCAGCAGCACTTg
hsa-let-7b-5p	hsa_circ_0002663	153	-22.62	153	-22.62	3962538	22	698	270	hsa_circ_0002663 (698 nt)	uuGGUGUGUUGGAUGAUGGAGu	aaCCACGGTACT--CTACCTCc
hsa-miR-7157-3p	hsa_circ_0002663	153	-21.45	153	-21.45	18138854	22	698	437	hsa_circ_0002663 (698 nt)	ugaGAAGUAG-GUC---AUCGUGUCu	ttgCGTCATCTCAGAAACAGCACAGt
hsa-miR-5702	hsa_circ_0002663	153	-20.16	153	-20.16	10866588	22	698	23	hsa_circ_0002663 (698 nt)	guaCCCUA-UACA-----ACGACUGAGu	gcaGTGATGATGTTGAAGTGCTGACTCt
hsa-miR-7109-3p	hsa_circ_0002663	153	-28.05	153	-28.05	50910078	22	698	375	hsa_circ_0002663 (698 nt)	gaCCUU---CCCGU----CC-UCUCCGAAc	ttGGAACTGGGGCAAATTGGCAGAGGCTTa
hsa-miR-93-3p	hsa_circ_0002663	152	-23.97	152	-23.97	53487590	22	698	413	hsa_circ_0002663 (698 nt)	gcCCUUCACGAUCGAGUCGUCa	tgGGGCCAGCTCTTTCAGCAGc
hsa-miR-6833-5p	hsa_circ_0002663	152	-22.1	152	-22.1	33327764	22	698	483	hsa_circ_0002663 (698 nt)	aaAGAGGAGGGUAGAAGGUGUg	taTCAAATCCTTCTTTCCACAc
hsa-miR-4487	hsa_circ_0002663	151	-22.63	151	-22.63	18599124	19	698	407	hsa_circ_0002663 (698 nt)	gacgGGAAGUCGGUCGAGa	tgaaTCTGGGGCCAGCTCt
hsa-miR-6819-3p	hsa_circ_0002663	151	-26.09	151	-26.09	53763752	21	698	383	hsa_circ_0002663 (698 nt)	gaccccacccCUGUCUCCGAa	ggggcaaattGGCAGAGGCTt
hsa-miR-766-3p	hsa_circ_0002663	151	-24.21	151	-24.21	2857890	22	698	201	hsa_circ_0002663 (698 nt)	cgacUCCG-ACAC--CC-CGACCUCa	gggtAGGCATATGGAGGCGCTGGAGa
hsa-miR-584-3p	hsa_circ_0002663	151	-20.82	151	-20.82	38390734	22	698	363	hsa_circ_0002663 (698 nt)	ucggaccaaccGGACCUUGACu	tccttttaatcCTTGGAACTGg
hsa-miR-4638-3p	hsa_circ_0002663	149	-23.54	149	-23.54	7092374	23	698	150	hsa_circ_0002663 (698 nt)	gccggccgacUCGCCACAGGUCc	tgccatgaaaAGGGATGTCCAGg
hsa-miR-6807-5p	hsa_circ_0002663	148	-24	148	-24	4054592	22	698	179	hsa_circ_0002663 (698 nt)	ggaGAGGUAAGGUGACCGAGUg	aggCTCGGTGT--CTGGCTCAc
hsa-miR-512-3p	hsa_circ_0002663	148	-21.82	148	-21.82	39219220	22	698	414	hsa_circ_0002663 (698 nt)	cuggaGUCGAUA---CUGUCGUGAa	ggggcCAGCTCTTTCAGCAGCACTt
hsa-miR-3911	hsa_circ_0002663	147	-20.5	147	-20.5	40507976	22	698	486	hsa_circ_0002663 (698 nt)	acggAGGAGGUCCUAGGUGUGu	caaaTCCTTC--TTTCCACACt
hsa-miR-4458	hsa_circ_0002663	145	-20.83	145	-20.83	19151448	19	698	270	hsa_circ_0002663 (698 nt)	aagaaGGUGUG-GAUGGAGa	aaccaCGGTACTCTACCTCc
hsa-miR-125a-3p	hsa_circ_0002663	145	-20.26	145	-20.26	53579644	22	698	181	hsa_circ_0002663 (698 nt)	ccgaggguucuugGAGUGGACa	gctcggtgtctggCTCACCTGg
hsa-miR-4726-3p	hsa_circ_0002663	140	-23.81	140	-23.81	17310368	22	698	183	hsa_circ_0002663 (698 nt)	acgccggucucccuUGGACCCa	tcggtgtctggctcACCTGGGt
hsa-miR-4728-5p	hsa_circ_0002317	1308	-221.06	172	-29.64	37678771	23	10549	6909 6868 6879 6840 6926 7317 6812 6854	hsa_circ_0002317 (10549 nt)	acGAACGACGGAGAG-GGGAGGGu,acgaacGACGGAGAGGGGAGGGu,acgaacGACGGA-GAGGGGAGGGu,acGAACGACGGAGA-GGGGAGGGu,acgaacGACGGAGAGGGGAGGGu,acGAACGACGGAGAGGGGAGGGu,acGAACGACGGA-GAGGGGAGGGu,acgaacgacGGAGA---GGGGAGGGu	tcCTTCCTCTCTCTTGCCCTCCCc,ccgcccCTCCCCCTCCCCTCCCt,cctcccCTCCCTCCTCCCCTCCCc,ccCTCTCCGCCCCTCCCCCTCCCc,cctcccCTCTCTTGCCCCTCCCc,ttCATCTTTCTGCTTCCCTCCCc,ccCTTCCCCTCTCCGCCCCTCCCc,ccccctcccCCTCTCCGCCCCTCCCc
hsa-miR-6825-5p	hsa_circ_0002317	1104	-173.17	163	-27.81	17979215	22	10549	6815 6837 6859 6882 6912 7319 6927	hsa_circ_0002317 (10549 nt)	uacgacuGAGGUGUGGAGGGGu,uacgacuGAGGUGUGGAGGGGu,uacgacuGAGGUGUGGAGGGGu,uacGACUGAGGUGUGGAGGGGu,uacGACUGAGGUGUGGAGGGGu,uacGACUGAGGUGUGGAGGGGu,uacgacuGAG-GUGUGGAGGGGu	ttcccctCTCCGCCCCTCCCCt,tccccctCTCCGCCCCTCCCCc,tccccctCTCCGCCCCTCCCCc,cccCTCCCTCCTCCCCTCCCCc,ttcCTCTCTCTTGCCCTCCCCt,catCTTTCTGCTTCCCTCCCCt,ctcccctCTCTTGCCCCTCCCCg
hsa-miR-6785-5p	hsa_circ_0002317	1094	-179.12	160	-28.43	12363921	22	10549	6816 6838 6860 6911 6882 7316 6928	hsa_circ_0002317 (10549 nt)	guGGUAGUAGGUGCGGGAGGGu,guGGUAGUAGGUGCGGGAGGGu,guGGUAGUAGGUGCGGGAGGGu,guGGUAGUAGGUGCGGGAGGGu,guGGUAGUAGGUGCGGGAGGGu,guGGUAG-UAGGUG-CGGGAGGGu,guGGUAGUAGGUGCGGGAGGGu	tcCCCTC-TCCGC-CCCTCCCc,ccCCCTC-TCCGC-CCCTCCCc,ccCCCTC-TCCGC-CCCTCCCc,ctTCCTCTCTCTTGCCCTCCCc,ccCCTCCCTCCTC-CCCTCCCc,ttTCATCTTTCTGCTTCCCTCCCc,tcCCCTC-TCTTGCCCCTCCCc
hsa-miR-149-3p	hsa_circ_0002317	1094	-183.74	162	-29.3	36297961	21	10549	6843 6865 6815 6882 6928 7319 6911	hsa_circ_0002317 (10549 nt)	cguGUCGGGGGCAGGGAGGGa,cguGUCGGGGGCAGGGAGGGa,cgugucGGGGGCAGGGAGGGa,cgugucGGGGGCAGGGAGGGa,cgugucGGGGGCAGGGAGGGa,cgugucGGGGGCAGGGAGGGa,cgugucGGGGGCA-GGGAGGGa	tctCCGCCCCTCCCCCTCCCc,tctCCGCCCCTCCCCCTCCCc,ttccccTCTCCGCCCCTCCCc,cccctcCCTCCTCCCCTCCCc,tcccctCTCTTGCCCCTCCCc,catcttTCTGCTTCCCTCCCc,cttcctCTCTCTTGCCCTCCCc
hsa-miR-5096	hsa_circ_0002317	935	-187.95	195	-41.71	8497653	21	10549	2818 1547 1999 4124 6485	hsa_circ_0002317 (10549 nt)	cgGACUGGUUGUACCACUUUg,cgGACUGGUUGUACCACUUUg,cgGACUGGUUGUACCACUUUg,cgGACUGGUUGUACCACUUUg,cgGACUGGUUGUACCACUUUg	gcCTGACCAACATGGTGAAAc,tcCTGGCTAACATGGTGAAAc,acCTGGCCAGCATGGTGAAAc,gcCTGGACAACATGGTGAAAc,gcCTGGCCAACCTGGTGAAAt
hsa-miR-6883-5p	hsa_circ_0002317	916	-143.67	159	-26.28	33444287	22	10549	6842 6864 6883 6911 7318 6815	hsa_circ_0002317 (10549 nt)	uguAGGUAUGGUGUGGGAGGGa,uguAGGUAUGGUGUGGGAGGGa,uguAGGUAUGGUGUGGGAGGGa,uguaGGUAUGGUGUGGGAGGGa,ugUAGGUAUGGUG-UGGGAGGGa,uguaGGUAUGGUGUGGGAGGGa	ctcTCCGCCCCTCCCCCTCCCc,ctcTCCGCCCCTCCCCCTCCCc,cccTCCCT-CCTC-CCCTCCCc,cttcCTCTCTCTTGCCCTCCCc,tcATCT-TTCTGCTTCCCTCCCc,ttccCCTCTCCGC-CCCTCCCc
hsa-miR-6747-3p	hsa_circ_0002317	896	-143.2	154	-26.33	27184615	21	10549	6433 4207 1632 2081 6575 4512	hsa_circ_0002317 (10549 nt)	gaccACGUCUCC--UUCCGUCCu,gaccACGUCUCC--UUCCGUCCu,gaccacgUCUCC--UUCCGUCCu,gaccacgUCUCC--UUCCGUCCu,gaccaCGUCUCCUUCCGUCCu,gaccacGUCUCC---UUCCGUCCu	atttTG-GGAGGCCAAGGCAGGc,tactTG-GGAGGCTGAGGCAGGa,ctactcgGGAGGCTGAGGCAGGa,ttactcaGGAGGCTGAGGCAGGa,acttgGAAGGCTGAGGCAGGa,gctactCGGGGGGCTGAGGCAGGa
hsa-miR-423-5p	hsa_circ_0002317	835	-124.08	171	-27.72	13928839	23	10549	6833 6855 6811 6922 3240	hsa_circ_0002317 (10549 nt)	uuucAGAGCGAGAGACGGGGAGu,uuucAGAGCGAGAGACGGGGAGu,uuucAGAGCGAGAGACGGGGAGu,uuucaGA-GCGAGAG-ACGGGGAGu,uuuCAGAGCGAGAGACGGGGAGu	ccctTCCCCCTCTCCGCCCCTCc,ccccTCCCCCTCTCCGCCCCTCc,ccccTTCCCCTCTCCGCCCCTCc,ttgccCTCCCCTCTCTTGCCCCTCc,tctGTCAAGCT-TCAGCCCCTCt
hsa-miR-1304-3p	hsa_circ_0002317	819	-132.05	171	-31.4	13100353	22	10549	4245 2939 4552 1671 6612	hsa_circ_0002317 (10549 nt)	cccCAAGCUCCGAUGUCACUCu,ccccaagCUCCGAUGUCACUCu,ccccaagCUCCGAUGUCACUCu,ccccaagCUCCGAUGUCACUCu,ccccaagCUCCGAUGUCACUCu	ggaGGTAGAGGTTGCAGTGAGc,ggaggcaGAGGTTGCAGTGAGc,ggaggcgGAGCTTACAGTGAGc,ggaggcgGAGCTTGCAGTGAGc,agaggcgGAAGTTGCAGTGAGc
hsa-miR-4430	hsa_circ_0002317	804	-136.44	163	-28.62	18347431	18	10549	1701 2150 4582 6642 10081	hsa_circ_0002317 (10549 nt)	gaGGCGA-GUGAGGUCGGa,gaGGCGA-GUGAGGUCGGa,gaGGCGA-GUGAGGUCGGa,gaGGCGA-GUGAGGUCGGa,gaGGCGAGUGAGGUCGGa	cgCCACTGCACTCCAGCCt,tgCCACTGCACTCCAGCCt,cgCCACTGCACTCCAGCCt,caCCACTACACTCCAGCCt,tcCTGCTGTGTCCAGCCt
hsa-miR-4707-3p	hsa_circ_0002317	767	-132.95	161	-30.62	17150729	22	10549	8839 1596 1498 4477 8623	hsa_circ_0002317 (10549 nt)	ucuUGGAGCCGACCCCGCCCGa,ucUUGGAGCCG-ACC-CCGCCCGa,ucuuggagCCGACCCCGCCCGa,ucUUGGAGCCG-AC-CCCGCCCGa,ucuuGGA--GCCGACC--CCGCCCGa	cacACCCAGGTT-GGGCGGGCa,ttAGCC-AGGCATGGTGGCGGGCg,ctttgggaGGCCGAGGCGGGCa,ttAGCC-GGGCGTGATGGCGGGCg,cagtCCTGCCAGCAGGCAGGCGGGCa
hsa-miR-143-5p	hsa_circ_0002317	655	-101.37	169	-26.87	52039195	22	10549	5055 2139 1690 4571	hsa_circ_0002317 (10549 nt)	ugGUCUCUACGUC-GUGACGUGg,ugGUCUCUA-CGUCGUGACGUGg,ugGUCUCUA-CGUCGUGACGUGg,uggucUCUA-CGUCGUGACGUGg	ctCAGTGAT-CAGTCACTGCACt,acCCGAGATCGTGCCACTGCACt,agCCGAGATCACGCCACTGCACt,agcctAGATCACGCCACTGCACt
hsa-miR-504-3p	hsa_circ_0002317	653	-119.37	170	-34.16	36205907	21	10549	2143 1694 4575 7140	hsa_circ_0002317 (10549 nt)	cuUUGGGACGG-GACGUGAGGg,cuUUGGGACGG-GACGUGAGGg,cuUUGGGACGG-GACGUGAGGg,cuUUGGGACGGGACGUGAGGg	gaGATCGTGCCACTGCACTCCa,gaGATCACGCCACTGCACTCCa,taGATCACGCCACTGCACTCCa,tcAAGCTGGTCTCGCACTCCt
hsa-miR-93-5p	hsa_circ_0002317	652	-104.64	165	-29.07	12455975	23	10549	1480 1930 4055 4361	hsa_circ_0002317 (10549 nt)	gaUGGACGUGCUUGUCGUGAAAc,gaUGGACGUGCUUGUCGUGAAAc,gaUGGACGUGCUUGUCGUGAAAc,gaUGGACGUGCUUGUCGUGAAAc	atGCCTGTAATCCCAGCACTTTg,acACTTGTAATCCCAGCACTTTg,atGCCTGTAATCCCAGCACTTTg,acATGTGTAATCCCAGCACTTTg
hsa-miR-3135b	hsa_circ_0002317	648	-132.57	163	-35.54	34640989	22	10549	1696 4577 6637 2150	hsa_circ_0002317 (10549 nt)	guGGUGACGUGA-GCGAGGUCGg,guGGUGACGUGA-GCGAGGUCGg,guGGUGACGUGA-GCGAGGUCGg,guGGUGACGUGAGCGAGGUCGg	gaTCACGCCACTGCACTCCAGCc,gaTCACGCCACTGCACTCCAGCc,ggTCACACCACTACACTCCAGCc,tgCCACTGCA----CTCCAGCc
hsa-miR-372-3p	hsa_circ_0002317	633	-86	164	-22.59	3894953	23	10549	4355 1924 1474 4049	hsa_circ_0002317 (10549 nt)	ugCGAGUUUAC-----AGCGUCGUGAAa,ugCGAGUUU--AC---AGCGUCGUGAAa,ugCGAGUUU--AC---AGCGUCGUGAAa,ugCGAGUUU--AC---AGCGUCGUGAAa	tgGCTCACATGTGTAATCCCAGCACTTt,tgGCTCACACTTGTAATCCCAGCACTTt,tgGCTCATGCCTGTAATCCCAGCACTTt,tgGCTCATGCCTGTAATCCCAGCACTTt
hsa-miR-3692-5p	hsa_circ_0002317	625	-106.8	164	-30.37	7024789	24	10549	8616 368 2742 8848	hsa_circ_0002317 (10549 nt)	gucauaGGUGAGGACUGGUCGUCc,gucAUAGGUGAGGACUGGUCGUCc,guCAUAG-GUGAGGAC--U--GGUCGUCc,gucauaggugagGAC-UGGUCGUCc	ctcaccTCAGTCCTG-CCAGCAGg,attTGTCCAACCCT-TCCAGCAGg,tgGTGGCTCACACCTGTAATCCCAGCAGt,gttgggcgggcaCTGTCCCAGCAGc
hsa-miR-766-3p	hsa_circ_0002317	622	-96.39	161	-27.73	2882359	22	10549	3593 6249 620 7358	hsa_circ_0002317 (10549 nt)	cgacUCCGAC-ACCCCGACCUCa,cgACUCCGACACCCCGACCUCa,cgACUCCGACACC----CCGACCUCa,cgacuccGACACC----CCGACCUCa	tgctATGTTGCTGAGGCTGGAGt,agTCAGGGTCTTTGGCTGGAGc,tcTCACTCTGTGGCCCAGGCTGGAGt,tcttgctCTGTTGCCCAGGCTGGAGt
hsa-miR-6851-5p	hsa_circ_0002317	622	-99.61	162	-27.54	43662281	23	10549	8971 659 10436 8238	hsa_circ_0002317 (10549 nt)	cgaccGGGGAUCAUGGUGGAGGa,cgaCCGGGGAUCAUGGUGGAGGa,cgaccGGGGAUCAUGGUGGAGGa,cgaccggggaucauGGUGGAGGa	aagtcCCTCTACAAACACCTCCt,ctcGGCTC--ACTGCCACCTCCa,cggatCCCACAGGGACACCTCCa,cgatgatgagcaccCCACCTCCt
hsa-miR-5001-3p	hsa_circ_0002317	620	-98.05	160	-27.34	50934547	22	10549	2930 4827 2768 2901	hsa_circ_0002317 (10549 nt)	uuCCUGGACCUGUCUCCGUCUu,uuCCUGGACCUGU-C--UCCGUCUu,uuccuggacCUGUCUCCGUCUu,uuccuggacCUGUCUCCGUCUu	ttGAACCTGG---GAGGCAGAg,ggGGACAGGGAGATGCCAGGCAGAg,agtttgggaGGCTGAGGCAGAc,tattcaggaGGCTGAGGCAGAa
hsa-miR-4722-5p	hsa_circ_0002317	616	-106.69	168	-28.69	2422089	23	10549	8255 8239 681 7423	hsa_circ_0002317 (10549 nt)	guuGGACCGUGUCGGGAGGACGg,guuggAC-CGUGUCG-GGAGGACGg,guuGGACCGUG-UCG---GGAGGACGg,guuggaccgugucGGGAGGACGg	cctCCTGCCAGAGAGCTCCTGCa,gatgaTGAGCACCCCACCTCCTGCc,ctcCCGGGTTCAAGCGATTCTCCTGCc,caggtttaagtgaTTCTCCTGCc
hsa-miR-3934-5p	hsa_circ_0002317	602	-88.52	151	-25.1	17979215	22	10549	2736 8202 7075 7472	hsa_circ_0002317 (10549 nt)	gaCGGAGUCAAAG-GUGUGGACu,gacggagucaaAGGUGUGGACu,gacggagucaaaGGUGUGGACu,gacggagucaaaGGUGUGGACu	cgGGCGTGGTGGCTCACACCTGt,cgttcaccccgTTCACACCTGt,agatgcgtgccgCCACACCTGg,agacccccaccaCCACACCTGt
hsa-miR-6780a-5p	hsa_circ_0002317	600	-90.62	159	-25	21937537	23	10549	7171 7037 9719 7402	hsa_circ_0002317 (10549 nt)	agAGGUC-GACAGAA-GGGAGGGUu,agAGGUCGACAGAAG--GGAGGGUu,agaGGUCGACAGAAGGGAGGGUu,agaggucgacaGAAG-GGAGGGUu	gaTCTTGCCTGCCTTGGCCTCCCAa,gaTTCTCCT-ACTTCAGCCTCCCAa,acaCTGCTTGCGTAGCCTCCCAg,ctcattacaacCTCCGCCTCCCAg
hsa-miR-3652	hsa_circ_0002317	596	-84.2	152	-22.37	14757325	18	10549	6641 1700 2149 4581	hsa_circ_0002317 (10549 nt)	aggaGUG-UG-GAGGUCGGc,aggaGUG-UG-GAGGUCGGc,aggaGUG-UG-GAGGUCGGc,aggaGUG-UG-GAGGUCGGc	acacCACTACACTCCAGCCt,acgcCACTGCACTCCAGCCt,gtgcCACTGCACTCCAGCCt,acgcCACTGCACTCCAGCCt
hsa-miR-4673	hsa_circ_0002317	588	-93.65	152	-26.4	7393005	22	10549	6958 7441 6180 5963	hsa_circ_0002317 (10549 nt)	agGUCAGGCCGAGGACGGACCu,aggucAGGCCGAGG----ACGGACCu,aggUCAGGCCGAG-GACGGACCu,aggucagGCCGA-GGACGGACCu	ccCGCTCACTCTGTTGCCTGGa,ctgccTCAGCCTCCTGAGTGCCTGGg,tggAGCACGCAGCACTGCCTGGc,ttgataaTGGTTAGATGCCTGGa
hsa-miR-6779-5p	hsa_circ_0002317	583	-90.65	152	-25.72	52223303	21	10549	7407 7042 7176 9723	hsa_circ_0002317 (10549 nt)	cgGUUUGGGUCGGGGAGGGUc,cgGUUUGGGUCGGGGAGGGUc,cgguuUGGGUCGGGGAGGGUc,cgguuUGGGUCGGGGAGGGUc	taCAACCTC--CGCCTCCCAg,tcCTACTTCAG--CCTCCCAa,tgcctGCCTTG-GCCTCCCAa,tgcttGCGTAG--CCTCCCAg
hsa-miR-1273g-3p	hsa_circ_0002317	507	-93.99	195	-41.57	38231095	21	10549	633 8662 5886	hsa_circ_0002317 (10549 nt)	gaGUCCGACCUCACGUCACCa,gaGUCCGACCUCACGUCACCa,gaGUCCGAC---CUCA-CGUCACCa	ccCAGGCTGGAGTGCAGTGGc,gtCAGGCT---GTGCAGTGGt,gaCAGACTGTCATGGTGGCAGTGGg
hsa-miR-7851-3p	hsa_circ_0002317	499	-80.21	184	-32.96	24883265	22	10549	7407 7010 8828	hsa_circ_0002317 (10549 nt)	agGUUGGAGUCAGAGGGUCCAu,agGUUGGAGUCAGAGGGUCCAu,agguugGAGUC-AGAGGGUCCAu	taCAACCTCCGCCTCCCAGGTt,tgTAATCGCCTACTCCCAGGTt,gagttaCTCAGCACACCCAGGTt
hsa-miR-20b-5p	hsa_circ_0002317	495	-73.23	165	-25.69	5643979	23	10549	1480 1930 4055	hsa_circ_0002317 (10549 nt)	gaUGGACGUGAUACUCGUGAAAc,gaUGGACGUGAUACUCGUGAAAc,gaUGGACGUGAUACUCGUGAAAc	atGCCTGTAATCCCAGCACTTTg,acACTTGTAATCCCAGCACTTTg,atGCCTGTAATCCCAGCACTTTg
hsa-miR-17-5p	hsa_circ_0002317	495	-73.23	165	-25.69	30498559	23	10549	1480 1930 4055	hsa_circ_0002317 (10549 nt)	gaUGGACGUGACAUUCGUGAAAc,gaUGGACGUGACAUUCGUGAAAc,gaUGGACGUGACAUUCGUGAAAc	atGCCTGTAATCCCAGCACTTTg,acACTTGTAATCCCAGCACTTTg,atGCCTGTAATCCCAGCACTTTg
hsa-miR-1273h-5p	hsa_circ_0002317	484	-84.97	174	-32.74	12087759	21	10549	7174 7405 9721	hsa_circ_0002317 (10549 nt)	ugAC-GUCGGAACUGGAGGGUc,ugACGUCGGAACUGGAGGGUc,ugACGUCGGAACUGGAGGGUc	ctTGCCTGCCTTGGCCTCCCAa,atTACAACCTCCGCCTCCCAg,acTGCTTGCGTAGCCTCCCAg
hsa-miR-5196-5p	hsa_circ_0002317	483	-99.26	163	-36.28	32707855	22	10549	6800 6820 6939	hsa_circ_0002317 (10549 nt)	ggguuGGGAGCAGGGGAAGGGa,ggguuGGGAGCAGGGGAAGGGa,ggguuGGGAGCAGGGGAAGGGa	agcttTTCTC-TCCCCTTCCCc,ctctcCGCCCCTCCCCTTCCCc,gccccTCCCCGT-CCCTTCCCc
hsa-miR-4772-3p	hsa_circ_0002317	481	-73.45	165	-26.79	12916245	22	10549	6608 2934 2115	hsa_circ_0002317 (10549 nt)	agACUAGUCCG-UUUCAACGUCc,agacuagUCCGU-UUCAACGUCc,agacuagUCCG-UUUCAACGUCc	ctTGA-GAGGCGGAAGTTGCAGt,acctgggAGGCAGAGGTTGCAGt,acctgggAGGTGGAGGTTGCAGt
hsa-miR-3192-5p	hsa_circ_0002317	480	-82.65	171	-33.6	17795107	23	10549	9717 7004 7404	hsa_circ_0002317 (10549 nt)	aagGUGACGA---UGUUGGAGGGUCu,aaGGUGACGAUGUUG---GAGGGUCu,aaGGUGACGAUGUUGGAGGGUCu	ataCACTGCTTGCGTAGCCTCCCAGc,gcTCACTGTAATCGCCTACTCCCAGg,caTTACAACCTCCGCCTCCCAGg
hsa-miR-5739	hsa_circ_0002317	480	-94.22	166	-33.24	7761221	20	10549	6808 6829 6851	hsa_circ_0002317 (10549 nt)	cgAGGGGUAAGAGAGAGGCg,cgAGGGGUA-AGAGAGAGGCg,cgAGGGGUA-AGAGAGAGGCg	tcTCCCCTTCCCCTCTCCGc,ccTCCCCTTCCCCCTCTCCGc,ccTCCCCCTCCCCCTCTCCGc
hsa-miR-3187-5p	hsa_circ_0002317	477	-82.92	164	-28.47	24607103	23	10549	871 7609 7351	hsa_circ_0002317 (10549 nt)	ggaAGUCGGUGUGCGACGGGUCc,ggaAGUCGGUGUGCGACGGGUCc,ggaagUCGGUGUG---CGACGGGUCc	gcaTGAGCCAC-CG-TGCCCAGc,gtgTGAGCCAC-CG-TGCCCAGa,gatggAGTCTTGCTCTGTTGCCCAGg
hsa-miR-6794-5p	hsa_circ_0002317	473	-80.54	158	-27.35	2053873	20	10549	6841 6863 6825	hsa_circ_0002317 (10549 nt)	cgAGUGGGGGUCAGGGGGAc,cgAGUGGGGGUCAGGGGGAc,cgaGUGGGGGUCAGGGGGAc	ccTCTCCGCCCCTCCCCCTc,ccTCTCCGCCCCTCCCCCTc,cgcCCCTCCCCTTCCCCCTc
hsa-miR-4656	hsa_circ_0002317	472	-84.01	164	-28.18	12271867	23	10549	829 3232 6057	hsa_circ_0002317 (10549 nt)	uguccGGAGGACGGGAGUCGGGu,ugUCCGGAGGACG----GGAGUCGGGu,uguccggaggaCGGGAGUCGGGu	gtgatCCACCTG-TCTCAGCCCc,aaAGCTCTTCTGTCAAGCTTCAGCCCc,ccgcggaggtgGGCTTCAGCCCa
hsa-miR-6884-5p	hsa_circ_0002317	472	-69.99	160	-26.5	16322243	22	10549	7035 7432 169	hsa_circ_0002317 (10549 nt)	guuguAGUGGAAG-AGUCGGAGa,guuguAGUGGA-AGAGUCGGAGa,guuGUAGUGGAAGA-GUCGGAGa	gtgatTCTCCTACTTCAGCCTCc,gtgatTCTCCTGCCTCAGCCTCc,tgcCAAC-TCATCTACAGCCTCt
hsa-miR-4459	hsa_circ_0002317	471	-81.49	171	-32.3	40716553	22	10549	7435 8242 8974	hsa_circ_0002317 (10549 nt)	gaGGUGGA-GGAGGCGGAGGACc,gaggUGGAGGAGGCGGAGGACc,gaGGUGGAGGAGGCGGAGGACc	atTCTCCTGCCTCAGCCTCCTGa,gatgAGCACC-CCACCTCCTGc,tcCCTCTACAAACACCTCCTGg
hsa-miR-6814-5p	hsa_circ_0002317	471	-73.5	159	-26.72	16046081	22	10549	8380 9101 921	hsa_circ_0002317 (10549 nt)	accgucGUAGAGUG-GGAACCCu,acCGUCGUAG-AGUGGGAACCCu,accgUCG--UAGAGUGGGAACCCu	cctctcCACCTCGCACCTTGGGa,taGTGGCACCAGCCCCCTTGGGc,acagAGCTAATATTGACCTTGGGg
hsa-miR-6849-3p	hsa_circ_0002317	470	-68.23	158	-23.77	37862879	22	10549	623 789 7527	hsa_circ_0002317 (10549 nt)	gaccucCACCUGUGUCCGACCa,gaccUCCACCUGUGUCCGACCa,gaccUCCACCUGUGUCCGACCa	cactctGTGG-CCCAGGCTGGa,caccATGTTGGC-CAGGCTGGt,caccATGTTGGC-CAGGCTGGt
hsa-miR-4524a-3p	hsa_circ_0002317	470	-61.96	162	-20.74	40348337	22	10549	4606 6666 824	hsa_circ_0002317 (10549 nt)	uaUCGUCGUAUUCGGACAGAGu,uaUCGUCGUAUUCGGACAGAGu,uaucgucgUAUUCGGACAGAGu	acAG-AGCAAGACTCTGTCTCa,acAG-AGCAAGACTCTGTCTCa,ctcaggtgATCCACCTGTCTCa
hsa-miR-3929	hsa_circ_0002317	470	-64.1	160	-22.29	55813409	23	10549	7035 7432 4102	hsa_circ_0002317 (10549 nt)	ucaccAGAUGAGUGUAGUCGGAg,ucaccAGAUGAGUGUAGUCGGAg,ucaCCAGAUG---AG-UGUAGUCGGAg	gtgatTCTCCT-ACTTCAGCCTc,gtgatTCTCCT-GCCTCAGCCTc,tgaGGTCAGCAGTTCGAGATCAGCCTg
hsa-miR-7111-5p	hsa_circ_0002317	467	-83.72	157	-28.34	42281471	22	10549	6837 6859 6882	hsa_circ_0002317 (10549 nt)	uaccGGACAGG-AAGGAGGGGGu,uaccGGACAGG-AAGGAGGGGGu,uaccggacAGGA-AGGAGGGGGu	tcccCCTCTCCGCCCCTCCCCCt,tcccCCTCTCCGCCCCTCCCCCt,cccctcccTCCTCCCCTCCCCCc
hsa-miR-5189-5p	hsa_circ_0002317	465	-78.67	158	-27.58	55537247	24	10549	7608 869 7354	hsa_circ_0002317 (10549 nt)	ggACAGGUAGGCGGACACGGGUCu,ggacaggUAGGCGGACACGGGUCu,ggaCAGGUAGGCGGAC-ACGGGUCu	ggTGT-GAGCCACC-GTGCCCAGa,aggcatgAGCCACC-GTGCCCAGc,ggaGTCT-TGC-TCTGTTGCCCAGg
hsa-miR-6780b-5p	hsa_circ_0002317	465	-78.88	158	-27.6	1041279	23	10549	6937 6803 6820	hsa_circ_0002317 (10549 nt)	agaaGGGA-CGGUUCGGAAGGGGu,agAAGGGACGGUUCGGAAGGGGu,agaAGGGACGGUUCGGAAGGGGu	ttgcCCCTCCCCGTCCCTTCCCCc,ttTTCTCT-CC---CCTTCCCCt,ctcTCCGCCCCTCCCCTTCCCCc
hsa-miR-500b-3p	hsa_circ_0002317	463	-65.9	155	-23.08	38231095	20	10549	6648 2974 4280	hsa_circ_0002317 (10549 nt)	gucUUAGGAACGGACCCACg,guCUUAGGAACGGACCCACg,guCUUAGGAACGGACCCACg	tacACTCC-AGCCTGGGTGa,ctGCATTCCAACCTGGGTGa,ccGCACTGTAGCCTGGGTGa
hsa-miR-6748-3p	hsa_circ_0002317	462	-70.07	162	-26.84	1961819	21	10549	4816 8343 6153	hsa_circ_0002317 (10549 nt)	gacAUCCUCUGUCCCUGUCCu,gacAUCCUC-UGUCCCUGUCCu,gacauccUCUGUCCCUGUCCu	acaTGAGAGGAGGGGACAGGg,agaTCGGAGAAGACGGACAGGt,actgctcAGGC--GGACAGGa
hsa-miR-3180-3p	hsa_circ_0002317	460	-87.81	156	-31.03	18807701	22	10549	6832 6855 6810	hsa_circ_0002317 (10549 nt)	ccGGAGGCCUUCGAGGCGGGGu,ccGGAGGCCUUCGAGGCGGGGu,ccggaggccuucGAGGCGGGGu	ccCCTTCCCCCTCTCCGCCCCt,ccCCTCC-CCCTCTCCGCCCCt,tccccttcccctCTCCGCCCCt
hsa-miR-3196	hsa_circ_0002317	459	-80.09	153	-27.01	47252387	18	10549	6813 6835 6857	hsa_circ_0002317 (10549 nt)	cuccGGGGA-CGGCGGGGc,cuccGGGGA-CGGCGGGGc,cuccGGGGA-CGGCGGGGc	ccttCCCCTCTCCGCCCCt,cttcCCCCTCTCCGCCCCt,cctcCCCCTCTCCGCCCCt
hsa-miR-4313	hsa_circ_0002317	458	-81.38	159	-29.79	14020893	20	10549	10209 8392 9266	hsa_circ_0002317 (10549 nt)	cccaaACCCCGGUCCCCCGa,cccaaACCCCGGUCCCCCGa,cccAAACCCCGG-----UCCCCCGa	cgtggTGGGGGGAGGGGGCg,gcaccTTGGGAAAGGGGGCt,aatTCTGGGGCTTTTAGAGGGGGCa
hsa-miR-6816-5p	hsa_circ_0002317	456	-75.6	152	-25.2	12455975	21	10549	6812 6834 6856	hsa_circ_0002317 (10549 nt)	cgucccuGGACGGGGCGGGGu,cgucccuGGACGGGGCGGGGu,cgucccuGGACGGGGCGGGGu	cccttccCCT-CTCCGCCCCt,ccttcccCCT-CTCCGCCCCt,ccctcccCCT-CTCCGCCCCt
hsa-miR-612	hsa_circ_0002317	456	-76.2	153	-26.56	39519851	25	10549	7606 866 7352	hsa_circ_0002317 (10549 nt)	uuCCUCGAGUCUUCGGGACGGGUCg,uuccUCG-AGUCUUCGGGACGGGUCg,uuCCUCGAGUCUUCGGGACGGGUCg	caGGTG-TGAGCCACCGTGCCCAGa,tacaGGCATGAGCCACCGTGCCCAGc,atGGAGTCTTGCTCTGTTGCCCAGg
hsa-miR-2861	hsa_circ_0002317	455	-84.25	159	-32.75	52315357	19	10549	8005 8282 1186	hsa_circ_0002317 (10549 nt)	ggcgGGUGGCGGUCCGGGg,ggCGG-GU-GGCGGUCCGGGg,ggCGGGUGGCGGUCCGGGg	cacgCCACTCTCAGGCCCt,caGCCGCAGCCG-CAGGCCCt,ttGTTC-TTTTCAGGCCCt
hsa-miR-4485-5p	hsa_circ_0002317	454	-62.99	154	-21.37	29301857	16	10549	6151 6442 8631	hsa_circ_0002317 (10549 nt)	agUGACCCGUCCGCCa,agugacCCGUCCGCCa,agugacCCGUCCGCCa	taACTGCTCAGGCGGa,ggccaaGGCAGGCGGa,ccagcaGGCAGGCGGg
hsa-miR-6870-5p	hsa_circ_0002317	453	-75.67	155	-26.79	14020893	19	10549	6847 6886 6863	hsa_circ_0002317 (10549 nt)	aguuGGGGGUAGAGGGGGu,aguuGGGGGUAGAGGGGGu,aguuGGGGGUAGAGGGGGu	cgccCCTCCCCCTCCCCCt,tcccTCCTCCCCTCCCCCc,cctcTCCGCCCCTCCCCCt
hsa-miR-4252	hsa_circ_0002317	453	-70.81	155	-25.69	29578019	19	10549	6394 634 3604	hsa_circ_0002317 (10549 nt)	acCA-CGA-CUGAGUCACCGg,accaCGA-CUGA-GUCACCGg,accaCGA-CUGA-GUCACCGg	atGTGGCTGGGCACAGTGGCt,ccagGCTGGAGTGCAGTGGCt,tgagGCTGGAGTACAGTGGCc
hsa-miR-378a-5p	hsa_circ_0002317	453	-71.82	155	-25.58	36758231	22	10549	6453 4396 2788	hsa_circ_0002317 (10549 nt)	uguguccUGGACCUCAGUCCUc,ugUGUCCUGGACCU-CAGUCCUc,ugUGUCCUGGACCUCAGUCCUc	gcggatcATTTGAGGTCAGGAg,ggGCA-GATCAAGAGGTCAGGAg,acACATCACAAG--GTCAGGAg
hsa-miR-1306-5p	hsa_circ_0002317	451	-74.18	160	-29.35	1133333	22	10549	1066 2106 6047	hsa_circ_0002317 (10549 nt)	accugcaaacGUCCCCUCCACc,accUGCAAACGUCCCCUCCACc,accugcaaacGUCCCCUCCACc	gcctgagaacCAGGGGAGGTGg,gtcACCTGAACCTGGGAGGTGg,aacagcagctCCGCGGAGGTGg
hsa-miR-3180	hsa_circ_0002317	450	-76.76	150	-27.24	20740835	19	10549	6813 6835 6857	hsa_circ_0002317 (10549 nt)	gaggccuucGAGGCGGGGu,gaggccuucGAGGCGGGGu,gaggccuucGAGGCGGGGu	ccttcccctCTCCGCCCCt,cttccccctCTCCGCCCCt,cctccccctCTCCGCCCCt
hsa-miR-4716-3p	hsa_circ_0002317	449	-75.4	155	-25.74	25067373	22	10549	6823 6839 6861	hsa_circ_0002317 (10549 nt)	agagguacaaaGGAAGGGGGAa,agagguacaaaGGAAGGGGGAa,agagguacaaaGGAAGGGGGAa	tccgcccctccCCTTCCCCCTc,cccctctccgcCCCTCCCCCTc,cccctctccgcCCCTCCCCCTc
hsa-miR-25-5p	hsa_circ_0002317	448	-65.1	151	-21.83	25067373	21	10549	6833 6812 6853	hsa_circ_0002317 (10549 nt)	guuAACGGGUUCAGAGGCGGa,guuAACGGGUUCAGAGGCGGa,guuaacGGGUUCAGAGGCGGa	cccTTCCCC--CTCTCCGCCc,cccTTCCCC---TCTCCGCCc,tcccccTCCCCCTCTCCGCCc
hsa-miR-370-3p	hsa_circ_0002317	446	-73.02	154	-26.57	3710845	22	10549	370 8621 8309	hsa_circ_0002317 (10549 nt)	ugguccaaGGUGGGGUCGUCCg,ugGUCCAAGGUGGGGUCGUCCg,ugguccaaGGUG-GGGUCGUCCg	ttgtccaaCCCTTCCAGCAGGa,ctCAG--TCC-TGCCAGCAGGc,gcgctggcCAACGTGCAGCAGGt
hsa-miR-5698	hsa_circ_0002317	444	-63.24	150	-21.44	45779523	22	10549	6884 6837 6859	hsa_circ_0002317 (10549 nt)	gguguuAGUGACGUGAGGGGGu,gguguuAGUGAC-GUGAGGGGGu,gguguuAGUGAC-GUGAGGGGGu	cctcccTC-CTCCCCTCCCCCc,tcccccTCTCCGCCCCTCCCCCt,tcccccTCTCCGCCCCTCCCCCt
hsa-miR-6807-5p	hsa_circ_0002317	425	-63.8	144	-23.27	4079061	22	10549	1459 4341 2731	hsa_circ_0002317 (10549 nt)	ggagaGGUAAG-GUGACCGAGUg,ggagagguaAGGUGACCGAGUg,ggagagguaaggugACCGAGUg	cgaggCCGGGCGCGGTGGCTCAt,aaagccgggTGCTGTGGCTCAc,ttggccgggcgtggTGGCTCAc
hsa-miR-1193	hsa_circ_0002317	423	-63.93	143	-22.2	5367817	23	10549	4406 1528 10170	hsa_circ_0002317 (10549 nt)	cgUGCAGU-GGCCAG--AUGGUAGGg,cgugcaguggccagaUGGUAGGg,cgugcaguggccagaUGGUAGGg	agAGGTCAGGAGATCGAGACCATCCt,ggtcaggaaatcgagACCATCCt,tatacggggttccgcACCATCCa
hsa-miR-106b-5p	hsa_circ_0002317	334	-41.54	167	-20.77	6288357	21	10549	1482 4057	hsa_circ_0002317 (10549 nt)	uaGACGUGACAGUCGUGAAAu,uaGACGUGACAGUCGUGAAAu	gcCTGTAATCCCAGCACTTTg,gcCTGTAATCCCAGCACTTTg
hsa-miR-6758-5p	hsa_circ_0002317	333	-50.26	167	-25.28	41821201	23	10549	6915 6897	hsa_circ_0002317 (10549 nt)	uguAGUGUA-GGAAGGGGAGAGAu,uguaGUGUAGGAAGG--GGAGAGAu	ctcTCTCTTGCCCTCCCCTCTCTt,ctccCCCCTCCTTCCTTCCTCTCTc
hsa-miR-3202	hsa_circ_0002317	332	-47.84	174	-26.42	33352233	22	10549	6795 1155	hsa_circ_0002317 (10549 nt)	uaaUUUCGAGAAGA---GGGAAGGu,uaaUUUCG-AGAAGAGGGAAGGu	tggAAAGCTTTTCTCTCCCCTTCCc,atgAGAGCAAATTCCCCCTTCCt
hsa-miR-6880-5p	hsa_circ_0002317	330	-55.59	174	-29.27	4263169	22	10549	1162 661	hsa_circ_0002317 (10549 nt)	cucgACGGGAGAAGGAGGUGGu,cuCGACGGGAGAAGGAGGUGGu	caaaTTCCCCCTTCCTCCACCc,cgGCTCACTGCCACCTCCACCt
hsa-miR-106a-5p	hsa_circ_0002317	330	-42.9	165	-21.45	6840681	23	10549	1480 4055	hsa_circ_0002317 (10549 nt)	gaUGGACGUGACAUUCGUGAAAa,gaUGGACGUGACAUUCGUGAAAa	atGCCTGTAATCCCAGCACTTTg,atGCCTGTAATCCCAGCACTTTg
hsa-miR-1249-5p	hsa_circ_0002317	330	-54.41	169	-30.19	20464673	24	10549	6870 7314	hsa_circ_0002317 (10549 nt)	uugaaccGGGUAGAGGAGGGAGGa,uuGAACCGGGUAGA-GGAGGGAGGa	gcccctcCCCCTCCCCTCCCTCCt,aaTTTCATCTTTCTGCTTCCCTCCc
hsa-miR-20a-5p	hsa_circ_0002317	330	-47.16	165	-23.58	36850285	23	10549	1480 4055	hsa_circ_0002317 (10549 nt)	gaUGGACGUGAUAUUCGUGAAAu,gaUGGACGUGAUAUUCGUGAAAu	atGCCTGTAATCCCAGCACTTTg,atGCCTGTAATCCCAGCACTTTg
hsa-miR-365b-3p	hsa_circ_0002317	328	-46.35	166	-24.37	14389109	22	10549	3675 9269	hsa_circ_0002317 (10549 nt)	uauUCCUAAA---AAUCCCCGUAAu,uauUCCUAAAAAU---CCCCGUAAu	cctAGGGTGTGGGTTAGGGGCATTc,tctGGGGCTTTTAGAGGGGGCATTa
hsa-miR-365a-3p	hsa_circ_0002317	328	-46.35	166	-24.37	15125541	22	10549	3675 9269	hsa_circ_0002317 (10549 nt)	uauUCCUAAA---AAUCCCCGUAAu,uauUCCUAAAAAU---CCCCGUAAu	cctAGGGTGTGGGTTAGGGGCATTc,tctGGGGCTTTTAGAGGGGGCATTa
hsa-miR-6717-5p	hsa_circ_0002317	327	-54.42	173	-27.29	43754335	22	10549	10445 9066	hsa_circ_0002317 (10549 nt)	agagaUGUAGGGGUGUAGCGGa,agAGAUGUA---GGGG---UGUAGCGGa	cagggACACCTCCACATCGCCa,atTTTACATGCACCACTAGACATCGCCt
hsa-miR-4538	hsa_circ_0002317	324	-49.41	175	-27.5	25251481	22	10549	10116 6255	hsa_circ_0002317 (10549 nt)	aguCGGGUCGAGUAGGUUCGAg,agucGGGUCGA-GUAGGUUCGAg	tttGTCCAGCATGTCCAAGCTg,ggtcTTTGGCTGGAGCCAAGCTc
hsa-miR-3622b-3p	hsa_circ_0002317	321	-49.9	161	-27.58	212793	21	10549	7550 6225	hsa_circ_0002317 (10549 nt)	guccGUGCCCUCGAGUCCACu,guccGUGCCCU---CGAGUCCACu	tgaaCTCGTGACCTCAGGTGa,ccatCACTGGAGGTGCTCAGGTGg
hsa-miR-3074-5p	hsa_circ_0002317	319	-46.48	164	-26.13	2606197	21	10549	4692 10139	hsa_circ_0002317 (10549 nt)	gaCCGAGUCAAGUCGUCCUUg,gaCCGAGUCAAGUCGUCCUUg	caGGCACAGT--AGCAGGAAc,gtGGCACGTATGGGCAGGAAa
hsa-miR-550b-2-5p	hsa_circ_0002317	318	-42.6	159	-21.39	37034393	22	10549	4663 4679	hsa_circ_0002317 (10549 nt)	acagaauGAGGGAGUCCGUGUa,acagaauGAGGGAGUCCGUGUa	aggagatTTCTGTCAGGCACAa,gcacaatTTCTGTCAGGCACAg
hsa-miR-6797-5p	hsa_circ_0002317	317	-52.13	159	-28.8	2330035	25	10549	6869 7312	hsa_circ_0002317 (10549 nt)	aggacaAGAGUCGGGGAAGGGAGGa,aggacAAG-AGUCGGG-GAAGGGAGGa	cgccccTCCCCCTCCCCTCCCTCCt,agaatTTCATCTTTCTGCTTCCCTCCc
hsa-miR-378h	hsa_circ_0002317	317	-43.12	162	-22.21	54984923	21	10549	5226 10473	hsa_circ_0002317 (10549 nt)	gguAGACUGUGGUUCAGGUCa,gguagaCUGUGGUUCAGGUCa	atcTCCGGTATCTAGTCCAGa,cgcaggGGGAGCAAGTCCAGa
hsa-miR-661	hsa_circ_0002317	316	-51.65	165	-30.72	2330035	24	10549	4021 617	hsa_circ_0002317 (10549 nt)	ugcgcgUCCGGUCUCU-GGGUCCGu,ugcgcguccGGUCUCUGGGUCCGu	gtttaaAAGTCAGGGAGCCCAGGCg,gagtctcacTCTGTGGCCCAGGCt
hsa-miR-660-3p	hsa_circ_0002317	316	-45.23	158	-22.8	36482069	21	10549	2072 2891	hsa_circ_0002317 (10549 nt)	auUA-GGUACGUGUGUCCUCCa,auUAGGUACG-UGUGUCCUCCa	taATCCCAGTTACTCAGGAGGc,aaATCCCAGCTATTCAGGAGGc
hsa-miR-181a-2-3p	hsa_circ_0002317	315	-50.64	162	-27.15	16046081	22	10549	1847 6023	hsa_circ_0002317 (10549 nt)	ccaugUCAGUUGCCAGUCACCa,ccaugucagUUGCCAGUCACCa	taggaAGTCAA--GTCAGTGGa,aggtgctaaGAGGGTCAGTGGa
hsa-miR-924	hsa_circ_0002317	315	-42.12	160	-21.8	28013101	20	10549	6661 4601	hsa_circ_0002317 (10549 nt)	cguuCUGUAGUGUUCUGAGa,cguucUGUAGUGUUCUGAGa	gggtGACAGAGCAAGACTCt,gggctACAGAGCAAGACTCt
hsa-miR-6769b-3p	hsa_circ_0002317	315	-50.28	162	-26.51	33168125	21	10549	4875 3645	hsa_circ_0002317 (10549 nt)	gaUACCCACCCU---GUCUCUCCc,gauacccACCCUG---UCUCUCCc	agATGGGTTGGAGTTGAGAGAGGc,tctgcctTGGGACTTGAGAGAGGt
hsa-miR-4632-3p	hsa_circ_0002317	313	-53.23	159	-27.3	41452985	22	10549	9005 8544	hsa_circ_0002317 (10549 nt)	gauCUCGUCGCUCUCCCGCCGu,gaucucGUCGCUCUCCCGCCGu	cacGAG-AGT-AGGGGGCGGCt,atttcaCAG-GTGGGGGCGGCt
hsa-miR-6887-3p	hsa_circ_0002317	313	-49.64	158	-25.23	5275763	21	10549	4810 10206	hsa_circ_0002317 (10549 nt)	gaUCCUCCU-UUCACCUCCCCu,gaUCCUCCUUUCACCUCCCCu	gaAGGAACATGAGAGGAGGGGa,ccACGTGGTGGGGGGAGGGGg
hsa-miR-30b-3p	hsa_circ_0002317	312	-50.98	171	-28.94	20004403	22	10549	7403 9720	hsa_circ_0002317 (10549 nt)	cuUCAU-UUGUAGGUGGAGGGUc,cuucauuuguaggUGGAGGGUc	tcATTACAACCTCCGCCTCCCAg,cactgcttgcgtaGCCTCCCAg
hsa-miR-550a-5p	hsa_circ_0002317	311	-46.11	157	-24.29	19820295	23	10549	4677 4661	hsa_circ_0002317 (10549 nt)	ccCGAGAAUGAGGGAGUCCGUGa,cccgagaauGAGGGAGUCCGUGa	agGCACAATTTCTGTCAGGCACa,agaggagatTTCTGTCAGGCACa
hsa-miR-3183	hsa_circ_0002317	310	-58.32	159	-29.9	13468569	22	10549	3648 4877	hsa_circ_0002317 (10549 nt)	aggcuCGCUGAGGCUCUCUCCg,aggCUCGCUGAGGCUCUCUCCg	gccttGGGACT-TGAGAGAGGt,atgGGTTGGAGTTGAGAGAGGc
hsa-miR-4638-3p	hsa_circ_0002317	310	-52.44	158	-31.28	7116843	23	10549	5860 10074	hsa_circ_0002317 (10549 nt)	gccgGCCGACUCGCC---ACAGGUCc,gccggccgacuCGCCACAGGUCc	ggagCTGCTGGGAGGAGCTGTCCAGg,ctgatcgtcctGCTGTGTCCAGc
hsa-miR-4419b	hsa_circ_0002317	310	-41.24	159	-20.76	34825097	18	10549	7039 7436	hsa_circ_0002317 (10549 nt)	gguAGAAGGAAGUCGGAg,gguAGAAGGAAGUCGGAg	ttcTCCTACTTCAGCCTc,ttcTCCTGCCTCAGCCTc
hsa-miR-4763-5p	hsa_circ_0002317	309	-50.96	163	-29.55	2053873	21	10549	6435 4969	hsa_circ_0002317 (10549 nt)	ucGUCCUCCCGACCCGUCCGc,ucgUCCUCCCGACCCGUCCGc	ttTGGGAGGCCAAGGCAGGCg,tggGGGATTCCAAGGCAGGCa
hsa-miR-6071	hsa_circ_0002317	309	-45.75	156	-23.77	28657479	19	10549	3788 4891	hsa_circ_0002317 (10549 nt)	cgGAACCGG-CCGUCGUCUu,cggaaCCGG--CCGUCGUCUu	ttCATAGCTGGGCAGCAGAg,agagaGGCTGAGGCAGCAGAa
hsa-miR-3151-5p	hsa_circ_0002317	309	-48.75	155	-28.46	21109051	21	10549	902 836	hsa_circ_0002317 (10549 nt)	uggacUAGGGUA-ACGGGGUGg,ugGACUAGGGUAACGGGGUGg	gaaatATACTGTCTGCCCCACa,acCTG-TCTCA--GCCCCACa
hsa-miR-3689b-3p	hsa_circ_0002317	308	-54.19	162	-29.22	29762127	22	10549	7405 9716	hsa_circ_0002317 (10549 nt)	ugGUGUUAUAGUGUGGAGGGUc,ugGUGUUAU-AGUG---UGGAGGGUc	atTACAACCTC-CGCCTCCCAg,caTACACTGCTTGCGTAGCCTCCCAg
hsa-miR-7847-3p	hsa_circ_0002317	308	-45.79	160	-23.59	24515049	21	10549	1164 657	hsa_circ_0002317 (10549 nt)	cgGAGGAGGAGCAGGAGGUGc,cgGAG--GAG-GA-GCAGGAGGUGc	aaTTCCCCCT--TCCTCCACc,atCTCGGCTCACTGCCACCTCCACc
hsa-miR-3689c	hsa_circ_0002317	308	-54.19	162	-29.22	39796013	22	10549	7405 9716	hsa_circ_0002317 (10549 nt)	ugGUGUUAUAGUGUGGAGGGUc,ugGUGUUAU-AGUG---UGGAGGGUc	atTACAACCTC-CGCCTCCCAg,caTACACTGCTTGCGTAGCCTCCCAg
hsa-miR-656-5p	hsa_circ_0002317	307	-48.61	156	-25.21	30130343	21	10549	1272 10498	hsa_circ_0002317 (10549 nt)	acuuGUGGAGU-GUCCGUUGGa,acUUGUGGAGUGUCCGUUGGa	tgctTATCTCATTTGGCAACCt,gcAGGACAGCGAGGGCAACCt
hsa-miR-6847-3p	hsa_circ_0002317	307	-47.09	154	-24.9	39151635	22	10549	8513 857	hsa_circ_0002317 (10549 nt)	cuUCUCCUGU-CUGU--GUACUCGg,cuucUCCU-GUCUGUGUACUCGg	gtAGAGGTCATCATGGCCATGAGCt,tgctGGGATTACAGGCATGAGCc
hsa-miR-564	hsa_circ_0002317	306	-48.5	153	-25.97	13652677	19	10549	867 7607	hsa_circ_0002317 (10549 nt)	cggaCG-ACU--GUGGCACGGa,cggACGACU--GUGGCACGGa	acagGCATGAGCCACCGTGCCc,aggTG-TGAGCCACCGTGCCc
hsa-miR-7150	hsa_circ_0002317	306	-54.98	160	-28.58	4815493	18	10549	8248 8618	hsa_circ_0002317 (10549 nt)	auGGAGAGGGGGACGGUc,auGGAGAGGGGGACGGUc	caCCCCACCTCCTGCCAg,caCCTC-AGTCCTGCCAg
hsa-miR-4726-3p	hsa_circ_0002317	306	-43.69	156	-22.1	17334837	22	10549	4533 2101	hsa_circ_0002317 (10549 nt)	acgccgGUCUCCCUUGGACCCa,acgccggucuccCUUGGACCCa	ggagaaTGGCGTGAACCTGGGa,ggagagtcacctGAACCTGGGa
hsa-miR-508-5p	hsa_circ_0002317	306	-49.28	154	-24.97	19360025	23	10549	624 7360	hsa_circ_0002317 (10549 nt)	guacuCACUGCGGGAGACCUCAu,guacucACUGCGGG--AGACCUCAu	actctGTGGCCCAGGCTGGAGTg,ttgctcTGTTGCCCAGGCTGGAGTg
hsa-miR-449b-3p	hsa_circ_0002317	305	-43.95	160	-23.05	8313545	22	10549	4340 3727	hsa_circ_0002317 (10549 nt)	ucacCGUCCCAUCAACACCGAc,ucACCG-UCCCAUCAACACCGAc	aaaaGCCGGGT-GCTGTGGCTc,tgTGGCTATTG-AAATGTGGCTg
hsa-miR-6789-3p	hsa_circ_0002317	305	-47.57	158	-23.93	22858077	21	10549	4481 1601	hsa_circ_0002317 (10549 nt)	gaCCUCCUCUG-UGCCCGCGGc,gaCCUCCUCUGUGCCCGCGGc	ccGGGCGTGATGGCGGGCGCCt,caGGCATGGTGGCGGGCGCCt
hsa-miR-1224-3p	hsa_circ_0002317	305	-50.28	156	-26.59	26632291	21	10549	1949 4376	hsa_circ_0002317 (10549 nt)	gacUCCUCUCUCCUCCACCCc,gacuccuCUCUCC---UCCACCCc	tttGGGAG-GCTGAGGTGGGt,gcactttGGGAGGCCAAGGTGGGc
hsa-miR-4258	hsa_circ_0002317	305	-54.63	157	-30.76	53696167	17	10549	1599 4482	hsa_circ_0002317 (10549 nt)	gguUCCG--CCACCGCCCc,gguucCGCCACCGCCCc	gccAGGCATGGTGGCGGGc,cgggcGTGATGGCGGGc
hsa-miR-6512-3p	hsa_circ_0002317	304	-50.2	154	-27.27	40532445	22	10549	5891 3591	hsa_circ_0002317 (10549 nt)	ggAUGGUA--AUCUU--CCCGACCUu,ggAUGGUA-AUCUUC-CCGACCUu	acTGTCATGGTGGCAGTGGGCTGGAa,ctTGCTATGTTGCTGAGGCTGGAg
hsa-miR-6805-3p	hsa_circ_0002317	304	-41.9	154	-21.46	4263169	23	10549	6652 4592	hsa_circ_0002317 (10549 nt)	gacccCCGCCCCCUCGUCUCGUu,gacccCCGCCCCCUCGUCUCGUu	ctccaGCCTGGGTGACAGAGCAa,ctccaGCCTGGGCTACAGAGCAa
hsa-miR-3689a-3p	hsa_circ_0002317	304	-50.37	154	-25.33	35377421	22	10549	7405 9718	hsa_circ_0002317 (10549 nt)	ugGUGCUAUAGUGUGGAGGGUc,ugGUG-CUAUAGUGU-GGAGGGUc	atTACAACCTC-CGCCTCCCAg,taCACTGCTTGCGTAGCCTCCCAg
hsa-miR-7106-5p	hsa_circ_0002317	304	-54.99	156	-29.4	9510247	20	10549	6878 699	hsa_circ_0002317 (10549 nt)	ggguucuaGGGGAGGAGGGu,ggguucuaGGGGAGGAGGGu	ccctccccTCCCTCCTCCCc,tctcctgcCTCATCCTCCCg
hsa-miR-92a-2-5p	hsa_circ_0002317	304	-43.97	158	-22.08	26448183	22	10549	7462 8237	hsa_circ_0002317 (10549 nt)	cauuacguUGUUUAGGGGUGGg,caUUACGUUGUUUAGGGGUGGg	ctgggattACAGACCCCCACCa,ccGATG-ATGAGCACCCCACCt
hsa-miR-486-3p	hsa_circ_0002317	304	-44.81	155	-23.84	2698251	21	10549	902 8665	hsa_circ_0002317 (10549 nt)	uaggACAUGACUCGACGGGGc,uagGACAUGACUC----GACGGGGc	gaaaTATACTG-TCTGCCCCa,aggCTGTGCAGTGGTCCCTGCCCCa
hsa-miR-6134	hsa_circ_0002317	303	-43.35	152	-22.91	44214605	19	10549	659 8371	hsa_circ_0002317 (10549 nt)	agauguAG-GAUGGUGGAGu,agAUGUA--GGA-UGGUGGAGu	ctcggcTCACTGCCACCTCc,agTACGTACCCTCTCCACCTCg
hsa-miR-455-5p	hsa_circ_0002317	302	-42.07	154	-21.55	48817305	22	10549	1335 4171	hsa_circ_0002317 (10549 nt)	gcUACAUC-AGGUUU--CCGUGUAu,gcuacaUCAGGUUUCCGUGUAu	ccATGGAGAGTCAAGTTGGCACATa,tagccaGGTGTGGTGGCACATg
hsa-miR-4691-5p	hsa_circ_0002317	301	-41.75	156	-21.69	21109051	23	10549	4854 6024	hsa_circ_0002317 (10549 nt)	ggcgucgAGUACCGGACCUCCUg,ggcgucgagUACCGG--ACCUCCUg	agctacaTCACTGCATGGAGGAg,ggtgctaagAGGGTCAGTGGAGGAa
hsa-miR-665	hsa_circ_0002317	300	-45.35	150	-24.87	212793	20	10549	8685 9160	hsa_circ_0002317 (10549 nt)	uccccgGAGUCGGAGGACCa,ucCCCGGAGUCGGAGGACCa	ccccagCTCGTGCTCCTGGg,caGGGCTT---TCTCCTGGa
hsa-miR-1247-3p	hsa_circ_0002317	300	-51.6	153	-28.26	15033487	24	10549	668 8946	hsa_circ_0002317 (10549 nt)	cgaGGUCAGAGCUGCAAGGGCCCc,cgaggucagagcuGCAAGGGCCCc	ctgCCA-CCTCCAC-CTCCCGGGt,gcgcctaggggctCGCTCCCGGGt
hsa-miR-4725-3p	hsa_circ_0002317	300	-45.52	153	-22.84	35653583	22	10549	6823 6940	hsa_circ_0002317 (10549 nt)	ggGCUGUGACUGCGGAAGGGGu,gggcuGUGACUGCGGAAGGGGu	tcCGCCCCT--CCCCTTCCCCc,cccctCCCCGTC-CCTTCCCCc
hsa-miR-3622b-5p	hsa_circ_0002317	299	-50.92	151	-29.82	51302763	20	10549	736 5071	hsa_circ_0002317 (10549 nt)	agUGGACUGGAGGGUACGGa,agugGACUGGAGGGUACGGa	gcGCCTGGC--ACCATGCCc,tgcaCTAGCTGGCCATGCCt
hsa-miR-4478	hsa_circ_0002317	298	-49.34	149	-25.05	41176823	17	10549	7041 7438	hsa_circ_0002317 (10549 nt)	gaGGAGUCGAGUCGGAg,gaGGAGUCGAGUCGGAg	ctCCT-ACTTCAGCCTc,ctCCT-GCCTCAGCCTc
hsa-miR-4738-5p	hsa_circ_0002317	298	-47.58	155	-23.95	52499465	22	10549	8294 5740	hsa_circ_0002317 (10549 nt)	uacuuuGAC-UUUUGCGCGACCa,uacuuuGACUUUUG-CGCGACCa	caggccCTGCACTACGCGCTGGc,agtgttTTGCTGGCTGCGCTGGt
hsa-miR-6778-3p	hsa_circ_0002317	298	-44.59	149	-22.83	52591519	21	10549	1655 4536	hsa_circ_0002317 (10549 nt)	gacACCUUAC--AGUCCCUCCGu,gacACCUUAC--AGUCCCUCCGu	gaaTGGCGTGAACCCGGGAGGCg,gaaTGGCGTGAACCTGGGAGGCg
hsa-miR-6737-5p	hsa_circ_0002317	298	-49.09	155	-24.56	54064383	21	10549	8235 4999	hsa_circ_0002317 (10549 nt)	gaGGUCCCGGCUGGUGGGGUu,gaggucccggCUGGUGGGGUu	agCCGATGATGAGCACCCCAc,tggctcctaaGCTCACCCCAg
hsa-miR-593-5p	hsa_circ_0002317	298	-48.94	154	-26.53	4907547	25	10549	6975 7372	hsa_circ_0002317 (10549 nt)	cgaCUCGUUACGGACCG-ACCACGGa,cgaCUCGUUACGGACCGACCACGGa	ctgGAGCTAAG--TGCCATGGTGCCa,ccaGGCTGGAGTGTAG-TGGTGCCa
hsa-miR-6860	hsa_circ_0002317	298	-43.49	150	-22.15	17150729	22	10549	869 7609	hsa_circ_0002317 (10549 nt)	ugaGUGGU-GUCGGGACGGGUCa,ugagugguGUCGGGACGGGUCa	aggCATGAGCCACCGTGCCCAGc,gtgtgagcCA-CCGTGCCCAGa
hsa-miR-770-5p	hsa_circ_0002317	297	-46.11	149	-23.97	8037383	23	10549	9884 7179	hsa_circ_0002317 (10549 nt)	acCGGGACUGUGCACCAUGACCu,acCGGGACU---GUGCACCAUGACCu	ttGCTCCTTTGTGAAGTACTGGa,ctGCCTTGGCCTCCCAAAGTACTGGg
hsa-miR-6836-3p	hsa_circ_0002317	297	-47.11	150	-24.01	17795107	21	10549	8475 2926	hsa_circ_0002317 (10549 nt)	gacgccCCGGCCC-CCUCCGUa,gaCGCCCCGGCCCCCUCCGUa	gtgataGCTTGGGAGGAGGCAc,ctGCTTGAACCTGGGAGGCAg
hsa-miR-4271	hsa_circ_0002317	297	-58.8	149	-29.72	53972329	19	10549	6942 6824	hsa_circ_0002317 (10549 nt)	ggGGUGGAAAAGAAGGGGg,gggGUGGAAAAGAAGGGGg	ccTCCCCGTCCCTTCCCCc,ccgCCCCTCCCCTTCCCCc
hsa-miR-500a-3p	hsa_circ_0002317	296	-44.3	150	-24	14757325	22	10549	8313 5778	hsa_circ_0002317 (10549 nt)	gucuuagGAACG-GGUCCACGUa,guCUUAGGAACG--GG---UCCACGUa	tggccaaCGTGCAGCAGGTGCAg,cgGAGCCCTTGTGGTTGGAAGGTGCAc
hsa-miR-7110-3p	hsa_circ_0002317	295	-41.05	149	-20.56	39335743	22	10549	4877 3647	hsa_circ_0002317 (10549 nt)	gacguccCUUCACCCUCUCUCu,gacgucCCUUCACCCUCUCUCu	atgggttGGAGT-TGAGAGAGg,tgccttGGGACT-TGAGAGAGg
hsa-miR-3943	hsa_circ_0002317	294	-46.19	150	-23.91	16598405	23	10549	4507 8390	hsa_circ_0002317 (10549 nt)	gcGGUUCACUUCGGACCCCCGAu,gcgGUUCACUUCGGACCCCCGAu	tcCCAGCT--ACTCGGGGGGCTg,tcgCACCTTGGGAAAGGGGGCTg
hsa-miR-4747-5p	hsa_circ_0002317	293	-41.03	147	-20.58	1593603	22	10549	6818 6939	hsa_circ_0002317 (10549 nt)	gauucuGGUUCGGA--GGAAGGGa,gauucuGGUUCGGAGGAAGGGa	ccctctCCGCCCCTCCCCTTCCCc,gcccctCCCCGTC-CCTTCCCc
hsa-miR-197-3p	hsa_circ_0002317	291	-41.33	147	-20.8	29209803	22	10549	6117 2860	hsa_circ_0002317 (10549 nt)	cgACCCACCUCUU-----CCACCACUu,cgacccaccuCUUCCACCACUu	gcTTGCTCGAGGACCTGTGGTGGTGAg,aaaattagctGGGCGTGGTGAt
hsa-miR-140-3p	hsa_circ_0002317	290	-43.11	145	-22.06	44122551	21	10549	6118 8910	hsa_circ_0002317 (10549 nt)	ggcaccaagaugGGACACCAu,ggCACCAAGA---UGG----GACACCAu	cttgctcgaggaCCTGTGGTg,ttGGGGTTTTGTGACCCAAGCTGTGGTc
hsa-miR-4298	hsa_circ_0002317	289	-42.25	145	-21.53	26172021	22	10549	8847 1111	hsa_circ_0002317 (10549 nt)	gacggaggaggagGACAGGGUc,gacggaggagGAGGACAGGGUc	ggttgggcgggcaCTGTCCCAg,ctggaacagaCTAATGTCCCAg
hsa-miR-3194-3p	hsa_circ_0002317	289	-41.64	147	-21.42	10614895	22	10549	8554 5104	hsa_circ_0002317 (10549 nt)	ugacggucacuCGUCGUCUCGa,ugACGGUCA-CUCGU---CGUCUCGa	tgggggcggctGCTGCAGAGCc,acTGTCCCTAGAATAAAGGCAGAGCt
hsa-miR-4638-5p	hsa_circ_0002317	289	-42.11	146	-21.99	1777711	21	10549	1678 5722	hsa_circ_0002317 (10549 nt)	ugaacAGGUGGCGUCGGCUCa,ugaacaggugGCGUCGGCUCa	gagctTGCAGTG-AGCCGAGa,taacattgtgTGAAGCCGAGt
hsa-miR-1285-3p	hsa_circ_0002317	184	-30.6	184	-30.6	5367817	22	10549	7355	hsa_circ_0002317 (10549 nt)	ucCAGAGUGAAACAACGGGUCu	gaGTCTTGCTCTGTTGCCCAGg
hsa-miR-5585-3p	hsa_circ_0002317	184	-34.73	184	-34.73	48909359	22	10549	2886	hsa_circ_0002317 (10549 nt)	ugGACAUCAGGGUCGAUAAGUc	gcCTGAAATCCCAGCTATTCAg
hsa-miR-4739	hsa_circ_0002317	182	-40.63	182	-40.63	34640989	25	10549	6867	hsa_circ_0002317 (10549 nt)	uccCGGGGAGGCGAGGAGGAGGGAa	tccGCCCCTCCCCCTCCCCTCCCTc
hsa-miR-6826-3p	hsa_circ_0002317	174	-27.48	174	-27.48	9786409	22	10549	4812	hsa_circ_0002317 (10549 nt)	gaCUUGUCCUUUCUCUCCCCUc	agGAACATGAGAG-GAGGGGAc
hsa-miR-377-5p	hsa_circ_0002317	173	-30.61	173	-30.61	31050883	22	10549	10499	hsa_circ_0002317 (10549 nt)	cuuaaGUGGUUCCCGUUGGAGa	caggaCAGCGAGGGCAACCTCc
hsa-miR-566	hsa_circ_0002317	173	-30.99	173	-30.99	40164229	19	10549	723	hsa_circ_0002317 (10549 nt)	caACCCUAGUGUCCGCGGg	gcTGGGACTACAGGCGCCt
hsa-miR-922	hsa_circ_0002317	172	-23.64	172	-23.64	46055685	23	10549	8115	hsa_circ_0002317 (10549 nt)	cugcaucAGGAUAAGAGACGACg	aagcattTCCTCTTCTCTGCTGt
hsa-miR-6796-5p	hsa_circ_0002317	171	-30.79	171	-30.79	1225387	23	10549	831	hsa_circ_0002317 (10549 nt)	gucGGUCGAGAG-GUUGGGGUGUu	gatCCACCTGTCTCAGCCCCACAa
hsa-miR-7113-3p	hsa_circ_0002317	170	-34.04	170	-34.04	51118655	23	10549	4814	hsa_circ_0002317 (10549 nt)	gacGU-CUCUCCGCCC--GUCCCUCc	gaaCATGAGAGGAGGGGACAGGGAGa
hsa-miR-6812-5p	hsa_circ_0002317	170	-30.6	170	-30.6	13560623	25	10549	4995	hsa_circ_0002317 (10549 nt)	cgacgagGAGGGGUAGAGUGGGGUa	tcaatggCTCCTAAGCTCACCCCAg
hsa-miR-4793-5p	hsa_circ_0002317	170	-29.76	170	-29.76	27184615	24	10549	10522	hsa_circ_0002317 (10549 nt)	ggAGACGGGACACCUCGUCCUACa	gaTCCATCACGTGGGGCAGGATGg
hsa-miR-4280	hsa_circ_0002317	170	-22.22	170	-22.22	38691365	21	10549	143	hsa_circ_0002317 (10549 nt)	cgAGACGAGUC-UUGAUGUGAg	aaTATTCTCAGTAACTACACTt
hsa-miR-371b-3p	hsa_circ_0002317	169	-30.12	169	-30.12	3710845	23	10549	8840	hsa_circ_0002317 (10549 nt)	cgUGAGUUUGACACCCCCGUGAa	acACCCAGGTTGGGCGGGCACTg
hsa-miR-185-5p	hsa_circ_0002317	169	-25.1	169	-25.1	45687469	22	10549	6793	hsa_circ_0002317 (10549 nt)	aguCCUUGACGGAAAGAGAGGu	catGGAA-AGCTTTTCTCTCCc
hsa-miR-514a-5p	hsa_circ_0002317	168	-22.92	168	-22.92	14481163	23	10549	5032	hsa_circ_0002317 (10549 nt)	guaCUAACAGUGAGAGGUCUCAu	ttgGATTCCCACTAGCCAGAGTc
hsa-miR-8060	hsa_circ_0002317	168	-20.41	168	-20.41	31419099	24	10549	340	hsa_circ_0002317 (10549 nt)	caGGAGGAUGGGUGACGAAGUACc	aaCCT-TTAGCTGCTACTTCATGt
hsa-miR-373-5p	hsa_circ_0002317	167	-23.37	167	-23.37	13560623	22	10549	3087	hsa_circ_0002317 (10549 nt)	ccuuucgCGGGGGUAAAACUCa	tctcataGCTTCCATTTTGAGt
hsa-miR-6755-5p	hsa_circ_0002317	167	-20.62	167	-20.62	39151635	22	10549	5816	hsa_circ_0002317 (10549 nt)	uuGCAACAGUC--ACAGAUGGGAu	ccCATTCTTAGCTTGTCTACCCTg
hsa-miR-4723-3p	hsa_circ_0002317	167	-29.61	167	-29.61	46884171	22	10549	4876	hsa_circ_0002317 (10549 nt)	aaACCCCUCCUCGG-UCUCUCCc	gaTGGGTTGGAGTTGAGAGAGGc
hsa-miR-6743-5p	hsa_circ_0002317	166	-29.41	166	-29.41	38783419	22	10549	6923	hsa_circ_0002317 (10549 nt)	cccGGUGGGCAG-GGACGGGGAa	tgcCCTCCCCTCTCTTGCCCCTc
hsa-miR-6787-3p	hsa_circ_0002317	166	-31.64	166	-31.64	3434683	22	10549	4247	hsa_circ_0002317 (10549 nt)	gaCCUCUCC--CGUCG-UCGACUCu	agGTAGAGGTTGCAGTGAGCTGAGa
hsa-miR-3650	hsa_circ_0002317	166	-24.61	166	-24.61	40808607	19	10549	1292	hsa_circ_0002317 (10549 nt)	ccuGAGAUGUCUGUGUGGa	ctcCTC-ACAGACACACCc
hsa-miR-1286	hsa_circ_0002317	166	-22.08	166	-22.08	51118655	21	10549	8612	hsa_circ_0002317 (10549 nt)	uccCGAGUAGAACCAGGACGu	tcaGCTCACCTCAGTCCTGCc
hsa-miR-4303	hsa_circ_0002317	166	-23.7	166	-23.7	9049977	17	10549	8717	hsa_circ_0002317 (10549 nt)	gacAGGAGUCGAGUCUu	tatTTCTCAGCTCAGAa
hsa-miR-6813-5p	hsa_circ_0002317	166	-27.53	166	-27.53	26448183	23	10549	3236	hsa_circ_0002317 (10549 nt)	ucuuGGAC--UUUGGGGUCGGGGAc	ctctTCTGTCAAGCTTCAGCCCCTc
hsa-miR-6721-5p	hsa_circ_0002317	165	-29.53	165	-29.53	9510247	23	10549	8667	hsa_circ_0002317 (10549 nt)	gaggAUGUUAUUCGGGGACGGGu	gctgTGCAGT-GGTCCCTGCCCc
hsa-miR-4768-5p	hsa_circ_0002317	165	-24.19	165	-24.19	15861973	22	10549	4794	hsa_circ_0002317 (10549 nt)	uaGGUACCCUAGGUCUCUCUUa	gaCCGT--GATCCTGAGAGAAg
hsa-miR-6771-5p	hsa_circ_0002317	165	-34.74	165	-34.74	22766023	22	10549	701	hsa_circ_0002317 (10549 nt)	cgGACCGGGUACGGGAGGGCUc	tcCTGCCTCAT--CCTCCCGAg
hsa-miR-4650-5p	hsa_circ_0002317	165	-24.79	165	-24.79	8221491	19	10549	1773	hsa_circ_0002317 (10549 nt)	uuCCAUCUUUCUCCGGACu	caGGTTGAGATAGGCCTGg
hsa-miR-4763-3p	hsa_circ_0002317	165	-30.2	165	-30.2	50014007	24	10549	8664	hsa_circ_0002317 (10549 nt)	gggCGGGUCGUGGUCGGGGACGGa	cagGCTGTGCAGTGGTCCCTGCCc
hsa-miR-6792-3p	hsa_circ_0002317	165	-23.01	165	-23.01	13836785	22	10549	6028	hsa_circ_0002317 (10549 nt)	uacUCGUCCCCGACACCUCCUc	ctaAG-AGGGTCAGTGGAGGAa
hsa-miR-3691-5p	hsa_circ_0002317	164	-25.03	164	-25.03	1593603	23	10549	10171	hsa_circ_0002317 (10549 nt)	caUGGCUCAGAG-GUAGUAGGUGa	atACGGGGTTCCGCACCATCCACg
hsa-miR-7703	hsa_circ_0002317	164	-32.02	164	-32.02	13376515	23	10549	626	hsa_circ_0002317 (10549 nt)	ggAC-CCUCUUCCGGUCUCACGUu	tcTGTGGCCCAGGCTGGAGTGCAg
hsa-miR-659-3p	hsa_circ_0002317	164	-28.29	164	-28.29	26448183	22	10549	10251	hsa_circ_0002317 (10549 nt)	acCCCUGGGAGGGACUUGGUUc	agGGGGACTACTGTGAACCAAa
hsa-miR-1276	hsa_circ_0002317	164	-23.94	164	-23.94	949225	20	10549	3408	hsa_circ_0002317 (10549 nt)	acaGAGGUGUCC-CGAGAAAu	tacCTTCACTGGAGCTCTTTa
hsa-miR-6795-5p	hsa_circ_0002317	164	-28.35	164	-28.35	14481163	24	10549	6882	hsa_circ_0002317 (10549 nt)	ugucGGAGAGUAGGACAGGGGGGu	ccccTCCCTCCTCCCCTCCCCCCt
hsa-miR-324-3p	hsa_circ_0002317	164	-25.15	164	-25.15	21385213	20	10549	10522	hsa_circ_0002317 (10549 nt)	ggucGUCGUGGACCCCGUCa	gatcCATCACGTGGGGCAGg
hsa-miR-551a	hsa_circ_0002317	164	-25.99	164	-25.99	25619697	21	10549	9188	hsa_circ_0002317 (10549 nt)	accuuUGGUUCUCACCCAGCg	ccactGTTGAGAGTGGGTCGt
hsa-miR-3126-3p	hsa_circ_0002317	164	-20.2	164	-20.2	50842493	22	10549	5587	hsa_circ_0002317 (10549 nt)	agacacACUGCCUACGGUCUAc	ataaccTGACGACTGCCAGATa
hsa-miR-6768-3p	hsa_circ_0002317	163	-23.27	163	-23.27	1777711	24	10549	3604	hsa_circ_0002317 (10549 nt)	cacgUGUCCUC-UUACACCGGAAAc	tgagGCTGGAGTACAGTGGCCTTTc
hsa-miR-1912	hsa_circ_0002317	163	-27.29	163	-27.29	35469475	22	10549	10034	hsa_circ_0002317 (10549 nt)	aaGUGUGACGUACG---AGACCCAu	ttCAGATTGCATACTCTTCTGGGTa
hsa-miR-4688	hsa_circ_0002317	163	-30.38	163	-30.38	22397807	22	10549	6924	hsa_circ_0002317 (10549 nt)	ggguccaGGAGACGACGGGGAu	gccctccCCTCTCTTGCCCCTc
hsa-miR-4676-5p	hsa_circ_0002317	163	-20.11	163	-20.11	22213699	21	10549	3368	hsa_circ_0002317 (10549 nt)	agUGACAGAGUGGUGACCGAg	ccATTATCATAACACTGGCTt
hsa-miR-6891-5p	hsa_circ_0002317	162	-32.99	162	-32.99	581009	19	10549	6894	hsa_circ_0002317 (10549 nt)	ggGGAGUAGGGGGAGGAAu	ccCCTC--CCCCCTCCTTc
hsa-miR-330-3p	hsa_circ_0002317	162	-25.45	162	-25.45	2974413	23	10549	6191	hsa_circ_0002317 (10549 nt)	agaGAC-GUCCGGCAC--ACGAAACg	gcaCTGCCTGGCGGTGGTTGCTTTGg
hsa-miR-5590-5p	hsa_circ_0002317	162	-20.19	162	-20.19	33628395	21	10549	6735	hsa_circ_0002317 (10549 nt)	uuAUUUCAGAUAC---AUACCGUu	agTGGAATCTATGTACTATGGCAa
hsa-miR-448	hsa_circ_0002317	162	-20.9	162	-20.9	488955	22	10549	940	hsa_circ_0002317 (10549 nt)	uaCCCUGUA-GGAU-GUAUACGUu	tgGGGACATGAATATTATATGCAc
hsa-miR-7152-5p	hsa_circ_0002317	162	-24.29	162	-24.29	21753429	22	10549	6151	hsa_circ_0002317 (10549 nt)	ccaGACCA-ACCUCCUGUCCUUu	taaCTGCTCAGGCGGACAGGAAa
hsa-miR-937-5p	hsa_circ_0002317	162	-24.68	162	-24.68	41268877	20	10549	7387	hsa_circ_0002317 (10549 nt)	ggUCGGGGUGGGACUGAGUg	gtGGTGCCATTTTGACTCAt
hsa-miR-378i	hsa_circ_0002317	162	-22.12	162	-22.12	7853275	21	10549	5226	hsa_circ_0002317 (10549 nt)	ggaAGACUGAGGAUCAGGUCa	atcTCCGGTATCTAGTCCAGa
hsa-miR-6745	hsa_circ_0002317	162	-23.74	162	-23.74	15493757	21	10549	1164	hsa_circ_0002317 (10549 nt)	uuggucuGGAAGAAGGUGGGu	aattcccCCTTCCTCCACCCt
hsa-miR-1245b-5p	hsa_circ_0002317	162	-21.56	162	-21.56	18715647	21	10549	1049	hsa_circ_0002317 (10549 nt)	aaauucACU-AGAUUUCCGGAu	ccagtcTGACTCTGAAGGCCTg
hsa-miR-627-5p	hsa_circ_0002317	162	-22.98	162	-22.98	32615801	22	10549	8043	hsa_circ_0002317 (10549 nt)	agGAGAAAAGAAUCUCUGAGUg	acCTCAGTTCCTA-AGACTCAc
hsa-miR-5682	hsa_circ_0002317	162	-21.27	162	-21.27	30958829	22	10549	6011	hsa_circ_0002317 (10549 nt)	ugGAAUAGGACGUUCCACGAUg	ggCTGGTTTTGT-AGGTGCTAa
hsa-miR-5197-5p	hsa_circ_0002317	161	-21.19	161	-21.19	9049977	23	10549	7376	hsa_circ_0002317 (10549 nt)	aguUCUUAC-UCAAACACGGUAAc	gctGGAGTGTAG-TGGTGCCATTt
hsa-miR-6882-3p	hsa_circ_0002317	161	-28.67	161	-28.67	9694355	24	10549	4884	hsa_circ_0002317 (10549 nt)	gacgucCGUUCUCC-UCUCCGUCGu	ggagttGAGAGAGGCTGAGGCAGCa
hsa-miR-6738-3p	hsa_circ_0002317	161	-23.59	161	-23.59	44582821	24	10549	2901	hsa_circ_0002317 (10549 nt)	gacccUCAUCUUACGUCCGUCUUc	tattcAGGAGGCTG-AGGCAGAAg
hsa-miR-4306	hsa_circ_0002317	161	-20.06	161	-20.06	45503361	17	10549	6797	hsa_circ_0002317 (10549 nt)	augaCGGAAAGAGAGGu	gaaaGCTTTTCTCTCCc
hsa-miR-4797-3p	hsa_circ_0002317	161	-24.13	161	-24.13	1777711	21	10549	8737	hsa_circ_0002317 (10549 nt)	ugUCUCACGGUGAAUGACUCu	caGGCGT-CCTCTTACTGAGg
hsa-miR-4797-5p	hsa_circ_0002317	161	-20.39	161	-20.39	16506351	21	10549	5790	hsa_circ_0002317 (10549 nt)	aaguCAUUCACCGUGAGACAg	ggttGGAAGGTGCACTCTGTa
hsa-miR-493-3p	hsa_circ_0002317	161	-25.75	161	-25.75	46792117	22	10549	4940	hsa_circ_0002317 (10549 nt)	ggaCCGUGUGUCAUCUGGAAGu	aggGTTACACGG-GGACCTTCt
hsa-miR-544b	hsa_circ_0002317	161	-21.97	161	-21.97	33812503	22	10549	7548	hsa_circ_0002317 (10549 nt)	aauCUUUACGUGUUGGAGUCCa	cttGAACT-CGTGACCTCAGGt
hsa-miR-6076	hsa_circ_0002317	161	-23.36	161	-23.36	46239793	21	10549	9802	hsa_circ_0002317 (10549 nt)	gguGGAGAGG-AGACAGUACGa	cctCTTTTCTGTGTGTCATGCa
hsa-miR-5190	hsa_circ_0002317	161	-23.04	161	-23.04	52499465	21	10549	5052	hsa_circ_0002317 (10549 nt)	accGAGGU-CGAGUCAGUGACc	gtcCTCAGTGATCAGTCACTGc
hsa-miR-216a-5p	hsa_circ_0002317	161	-24.31	161	-24.31	14389109	22	10549	4250	hsa_circ_0002317 (10549 nt)	agugUCAACG---GUCGACUCUAAu	tagaGGTTGCAGTGAGCTGAGATTa
hsa-miR-571	hsa_circ_0002317	160	-22.78	160	-22.78	10430787	21	10549	158	hsa_circ_0002317 (10549 nt)	gaGUG-AGUCUACCGGUUGAGu	taCACTTTAGCT-GCCAACTCa
hsa-miR-5584-3p	hsa_circ_0002317	160	-21.29	160	-21.29	13284461	22	10549	2905	hsa_circ_0002317 (10549 nt)	uuaacCCGUUUCC--CUUCUUGAu	caggaGGCTGAGGCAGAAGAACTg
hsa-miR-4685-5p	hsa_circ_0002317	160	-26.12	160	-26.12	47528549	26	10549	8413	hsa_circ_0002317 (10549 nt)	uuggaACGGGGUGAGGU-UCGGGACCc	cggggTGGGCCACGGCAGGGCCCTGGc
hsa-miR-6794-3p	hsa_circ_0002317	160	-26.45	160	-26.45	50474277	20	10549	8133	hsa_circ_0002317 (10549 nt)	uccCUCCCUGA-CUCUCACUc	gctGTGGGAGTCGAGAGTGAg
hsa-miR-6840-3p	hsa_circ_0002317	160	-29.48	160	-29.48	11443381	22	10549	8684	hsa_circ_0002317 (10549 nt)	guGGGGCGUGUUUCAGGACCCg	gcCCCAGCTCGTGCTCCTGGGa
hsa-miR-6806-3p	hsa_circ_0002317	160	-20.21	160	-20.21	25895859	22	10549	5755	hsa_circ_0002317 (10549 nt)	gaCGUCCUUACAGUCUCGAAGu	gcGCTGGTGTGCAGGAGCTTCc
hsa-miR-934	hsa_circ_0002317	160	-21.44	160	-21.44	54432599	22	10549	5694	hsa_circ_0002317 (10549 nt)	ggucacagagGUCAUCAUCUGu	aacatttgcaCAGTAGTAGACg
hsa-miR-4793-3p	hsa_circ_0002317	160	-25.02	160	-25.02	2145927	23	10549	8717	hsa_circ_0002317 (10549 nt)	ucggucGGUUGAGU-GUCACGUCu	tatttcTCAGCTCAGAAGTGCAGg
hsa-miR-619-3p	hsa_circ_0002317	160	-23.28	160	-23.28	51302763	24	10549	1437	hsa_circ_0002317 (10549 nt)	ugACCCGUGUUUGUACAGGUCCAg	aaTGGATTAAGATAT-TCCAGGTc
hsa-miR-6127	hsa_circ_0002317	160	-30.53	160	-30.53	55261085	19	10549	6874	hsa_circ_0002317 (10549 nt)	ggaGGGUGGGUGAGGGAGu	ctcCCCCTCCCCTCCCTCc
hsa-miR-4715-5p	hsa_circ_0002317	160	-23.31	160	-23.31	43294065	22	10549	159	hsa_circ_0002317 (10549 nt)	ggUGGAAUUGACGUCGGUUGAa	acACTTTAGCT---GCCAACTc
hsa-miR-449c-5p	hsa_circ_0002317	159	-30.74	159	-30.74	24330941	25	10549	6173	hsa_circ_0002317 (10549 nt)	uguCGGCG-AUCGU-UAU-GUGACGGAu	accGCCGTGGAGCACGCAGCACTGCCTg
hsa-miR-580-3p	hsa_circ_0002317	159	-20.3	159	-20.3	24975319	22	10549	132	hsa_circ_0002317 (10549 nt)	ggaUUACUAAGUAGUAAGAGUu	tccAGTGGTGAAATATTCTCAg
hsa-miR-6887-5p	hsa_circ_0002317	159	-28.1	159	-28.1	30314451	23	10549	6884	hsa_circ_0002317 (10549 nt)	acAGGAGAGGUAGACAGGGGGGu	ccTCC-CTCCTCCCCTCCCCCCt
hsa-miR-4654	hsa_circ_0002317	159	-25.27	159	-25.27	36942339	22	10549	10426	hsa_circ_0002317 (10549 nt)	ggucuACGGAGGUCUAGGGUGu	tttctTG-CTGCGGATCCCACa
hsa-miR-4537	hsa_circ_0002317	159	-30.41	159	-30.41	42649687	22	10549	645	hsa_circ_0002317 (10549 nt)	gucgauUCGAG-UCGAGCCGAGu	tgcagtGGCTCAATCTCGGCTCa
hsa-miR-3137	hsa_circ_0002317	159	-33.09	159	-33.09	49461683	24	10549	4586	hsa_circ_0002317 (10549 nt)	ugggGUAACG-AGGGUCCGAUGUCu	actgCACTCCAGCCTGGGCTACAGa
hsa-miR-6813-3p	hsa_circ_0002317	158	-22.67	158	-22.67	1685657	21	10549	4376	hsa_circ_0002317 (10549 nt)	gaccccuCUCCCCGGUUCCAa	gcactttGGGAGGCCAAGGTg
hsa-miR-3132	hsa_circ_0002317	158	-20.63	158	-20.63	9142031	24	10549	5818	hsa_circ_0002317 (10549 nt)	agGAGACUCGAGGAAGAGAUGGGu	caTTCTTAG---CTTGTCTACCCt
hsa-miR-6762-5p	hsa_circ_0002317	158	-21.3	158	-21.3	30038289	23	10549	5825	hsa_circ_0002317 (10549 nt)	uguguCCGACGAGGUACCGGGGc	agcttGTCTACCCTGTGGCCCCa
hsa-miR-6808-3p	hsa_circ_0002317	158	-27.58	158	-27.58	37402609	21	10549	6623	hsa_circ_0002317 (10549 nt)	gaCGUC-CUUGCCACCAGUGUg	ttGCAGTGAGCCAAGGTCACAc
hsa-miR-5685	hsa_circ_0002317	158	-21.83	158	-21.83	43846389	22	10549	5894	hsa_circ_0002317 (10549 nt)	ggGCACUAUUGACGACCCGACa	gtCATGGTGGCAG-TGGGCTGg
hsa-miR-4439	hsa_circ_0002317	158	-23.27	158	-23.27	48541143	22	10549	5050	hsa_circ_0002317 (10549 nt)	uaCGGAGGUUCCAUAGUCAGUg	gaGTCCTCAGTG-ATCAGTCAc
hsa-miR-4691-3p	hsa_circ_0002317	158	-27.42	158	-27.42	54156437	23	10549	6382	hsa_circ_0002317 (10549 nt)	uacGUGAGAGUCAGGCACCGACc	caaCATTCT-GTTATGTGGCTGg
hsa-miR-6806-5p	hsa_circ_0002317	158	-22	158	-22	20096457	24	10549	5071	hsa_circ_0002317 (10549 nt)	ggacccggGACGGAGUACGGAUGu	tgcactagCTGGC-CATGCCTACt
hsa-miR-7111-3p	hsa_circ_0002317	158	-22.55	158	-22.55	48541143	22	10549	4804	hsa_circ_0002317 (10549 nt)	gaCCCUCCUCCCU-U-CUCUCCUa	ctGAGAGAAGGAACATGAGAGGAg
hsa-miR-6775-3p	hsa_circ_0002317	158	-31.39	158	-31.39	9418193	21	10549	8412	hsa_circ_0002317 (10549 nt)	gaCCCCGUC---UCCUGUCCCGGa	gcGGGGTGGGCCACGGCAGGGCCc
hsa-miR-370-5p	hsa_circ_0002317	158	-22.27	158	-22.27	31327045	22	10549	5251	hsa_circ_0002317 (10549 nt)	cauugaCGU-CUCU-GCACUGGAc	caggaaGCAGGAGATTGTGACCTa
hsa-miR-668-3p	hsa_circ_0002317	158	-23.11	158	-23.11	33996611	23	10549	9037	hsa_circ_0002317 (10549 nt)	caucACC--CGGCUCGGCUCACUGu	tttcTGGAAGCTTTGCTGAGTGACt
hsa-miR-3714	hsa_circ_0002317	158	-22.05	158	-22.05	23962725	22	10549	7563	hsa_circ_0002317 (10549 nt)	ugUCCCCUCGUGACGACGGAAg	tcAGGTGATC-TGGCTGCCTTg
hsa-miR-640	hsa_circ_0002317	158	-24.31	158	-24.31	26540237	21	10549	1953	hsa_circ_0002317 (10549 nt)	ucUCCG--UCCAAGGACCUAGUa	ggAGGCTGAGGTGGGTGGATCAc
hsa-miR-4692	hsa_circ_0002317	158	-24.43	158	-24.43	28933641	22	10549	6179	hsa_circ_0002317 (10549 nt)	uagacuaUGGGU-GUGACGGACu	gtggagcACGCAGCACTGCCTGg
hsa-miR-92b-5p	hsa_circ_0002317	157	-28.07	157	-28.07	3066467	22	10549	6935	hsa_circ_0002317 (10549 nt)	guGACGUGGCGCAGGGCAGGGa	tcTTGCCCCTC--CCCGTCCCt
hsa-miR-6819-3p	hsa_circ_0002317	157	-25.13	157	-25.13	53788221	21	10549	4877	hsa_circ_0002317 (10549 nt)	gaCCCCACC-C--CUGUCUCCGAa	atGGGTTGGAGTTGAGAGAGGCTg
hsa-miR-134-5p	hsa_circ_0002317	157	-23.45	157	-23.45	18163323	22	10549	5052	hsa_circ_0002317 (10549 nt)	ggGGAGACCAGUUGGUCAGUGu	gtCCTCAG--TGATCAGTCACt
hsa-miR-188-3p	hsa_circ_0002317	157	-26.85	157	-26.85	36942339	21	10549	8123	hsa_circ_0002317 (10549 nt)	acguuuGGGACGUACACCCUc	cctcttCTCTGC-TGTGGGAg
hsa-miR-761	hsa_circ_0002317	157	-23.77	157	-23.77	52499465	22	10549	10069	hsa_circ_0002317 (10549 nt)	acaCAGUCAAAGUGGGACGACg	gaaGTCTG-ATCGTCCTGCTGt
hsa-miR-127-5p	hsa_circ_0002317	157	-25.06	157	-25.06	17518945	22	10549	3229	hsa_circ_0002317 (10549 nt)	uagUCUCG-GGAGAC---UCGAAGUc	acaAAAGCTCTTCTGTCAAGCTTCAg
hsa-miR-1224-5p	hsa_circ_0002317	157	-23.35	157	-23.35	23778617	19	10549	5041	hsa_circ_0002317 (10549 nt)	gguggaGGGCUCAGGAGUg	cactagCCAGAGTCCTCAg
hsa-miR-764	hsa_circ_0002317	157	-25.27	157	-25.27	12548029	22	10549	2051	hsa_circ_0002317 (10549 nt)	uccuccuguUCACUCGUGGACg	atgtgtggtGGTGGGCACCTGt
hsa-miR-3193	hsa_circ_0002317	157	-24.96	157	-24.96	12916245	22	10549	10484	hsa_circ_0002317 (10549 nt)	ugaggaGUCUAGGAUGCGUCCu	caagtcCAGATC--ACGCAGGa
hsa-miR-6133	hsa_circ_0002317	157	-26.64	157	-26.64	25987913	19	10549	6874	hsa_circ_0002317 (10549 nt)	auGGGUUGGAGGAGGGAGu	ctCCCCCTCCCCTCCCTCc
hsa-miR-214-3p	hsa_circ_0002317	157	-25.26	157	-25.26	29025695	22	10549	10069	hsa_circ_0002317 (10549 nt)	ugaCGGACAGACACGGACGACa	gaaGTCTGATCGT-CCTGCTGt
hsa-miR-767-5p	hsa_circ_0002317	157	-23.13	157	-23.13	43938443	23	10549	6977	hsa_circ_0002317 (10549 nt)	guaCGAGUCUGUUGGUACCACGu	ggaGCTAAG--TGCCATGGTGCc
hsa-miR-346	hsa_circ_0002317	156	-28.33	156	-28.33	29209803	23	10549	2770	hsa_circ_0002317 (10549 nt)	ucuCCGUCCGUACGCCCGUCUGu	tttGGGAGGC-TG-AGGCAGACa
hsa-miR-8073	hsa_circ_0002317	156	-28.94	156	-28.94	33904557	22	10549	5441	hsa_circ_0002317 (10549 nt)	ugcugcgaggGACGACGGUCCa	gcgaggagagTTGCTGCCAGGc
hsa-miR-935	hsa_circ_0002317	156	-24.14	156	-24.14	39611905	23	10549	6133	hsa_circ_0002317 (10549 nt)	cgCCAUCGCCUUC--GCCAUUGACc	gtGGTGGTGAGTGCTCTGTAACTGc
hsa-miR-3180-5p	hsa_circ_0002317	156	-27.69	156	-27.69	45779523	25	10549	9224	hsa_circ_0002317 (10549 nt)	gcugcacccCGCCUCGCAGACCUUc	gtggcttcaGCGTGCTGTCTGGAAg
hsa-miR-7641	hsa_circ_0002317	156	-20.16	156	-20.16	51855087	19	10549	4105	hsa_circ_0002317 (10549 nt)	cgAAUCG-AAGGCUCUAGUu	ggTCAGCAGTTCGAGATCAg
hsa-miR-4476	hsa_circ_0002317	156	-22.66	156	-22.66	10799003	22	10549	6896	hsa_circ_0002317 (10549 nt)	cggacaGGGAUUUAGGAAGGAc	cctcccCCCTCCTTCCTTCCTc
hsa-miR-6836-5p	hsa_circ_0002317	156	-32.26	156	-32.26	32523747	22	10549	8282	hsa_circ_0002317 (10549 nt)	uaCGGACG-CGGU-CCCGGGACGc	caGCC-GCAGCCGCAGGCCCTGCa
hsa-miR-3689d	hsa_circ_0002317	156	-23.31	156	-23.31	33168125	22	10549	8237	hsa_circ_0002317 (10549 nt)	gcucAC-ACUC-UAGUGUGGAGGg	ccgaTGATGAGCACCCCACCTCCt
hsa-miR-3678-3p	hsa_circ_0002317	156	-20.53	156	-20.53	35561529	22	10549	8059	hsa_circ_0002317 (10549 nt)	ggccaGGCAU-GUUUGAGACGUc	ctcacTCGTAGTGATCTCTGCAg
hsa-miR-7160-3p	hsa_circ_0002317	156	-26.24	156	-26.24	40348337	21	10549	8418	hsa_circ_0002317 (10549 nt)	agaCGAUUUCGGUCCCGGGAc	tggGCCACGG-CAGGGCCCTg
hsa-miR-6852-5p	hsa_circ_0002317	156	-22.92	156	-22.92	50014007	21	10549	4999	hsa_circ_0002317 (10549 nt)	guacAGGAGUC--UUGGGGUCCc	tggcTCCTAAGCTCACCCCAGGc
hsa-miR-510-5p	hsa_circ_0002317	156	-23.17	156	-23.17	17242783	22	10549	7437	hsa_circ_0002317 (10549 nt)	cacuaACG--GUGAGAGGACUCAu	tctccTGCCTCAGCCTCCTGAGTg
hsa-miR-6857-5p	hsa_circ_0002317	156	-25.73	156	-25.73	19912349	22	10549	9729	hsa_circ_0002317 (10549 nt)	ugACCGGACUGGGU--UAGGGGUu	cgTAGCCT--CCCAGCATCCCCAg
hsa-miR-3916	hsa_circ_0002317	156	-22.26	156	-22.26	45227199	26	10549	9278	hsa_circ_0002317 (10549 nt)	gacUCUUGGUCGGUAA--AGAAGGAGAa	tttAGAG-GGGGCATTACCCTTCCTCTt
hsa-miR-6807-3p	hsa_circ_0002317	156	-21.24	156	-21.24	45963631	23	10549	8077	hsa_circ_0002317 (10549 nt)	gacccggUUCGUCCUUACGUCAc	tgcagaaGAGTGGAGATGCAGTg
hsa-miR-125a-3p	hsa_circ_0002317	156	-21.6	156	-21.6	53604113	22	10549	2093	hsa_circ_0002317 (10549 nt)	ccgaggGUUCUUGGAGUGGACa	ctgaggCAGGAGAGTCACCTGa
hsa-miR-4713-3p	hsa_circ_0002317	156	-27.68	156	-27.68	20096457	22	10549	10425	hsa_circ_0002317 (10549 nt)	aaGAGGGUGACAGACCUAGGGu	ttTTCTTGCTG-C-GGATCCCa
hsa-miR-6736-3p	hsa_circ_0002317	156	-25.01	156	-25.01	21293159	21	10549	5860	hsa_circ_0002317 (10549 nt)	gacacccauCUCUCCUCGACu	ggagctgctGGGAGGAGCTGt
hsa-miR-8053	hsa_circ_0002317	156	-20.57	156	-20.57	33076071	24	10549	6994	hsa_circ_0002317 (10549 nt)	acGGUA-ACUCAA--GGUUUUAGCGGu	tgCCATCTCAGCTCACTGTAATCGCCt
hsa-miR-1205	hsa_circ_0002317	156	-21.08	156	-21.08	44766929	20	10549	8261	hsa_circ_0002317 (10549 nt)	gaGUUUCGUUUGGGACGUCu	gcCAGAG-AGCTCCTGCAGc
hsa-miR-4715-3p	hsa_circ_0002317	155	-20.91	155	-20.91	3250575	23	10549	4167	hsa_circ_0002317 (10549 nt)	uaaccgacGUCAAUUCCACCGUg	aacttagcCAGGTGTGGTGGCAc
hsa-miR-3160-3p	hsa_circ_0002317	155	-21.61	155	-21.61	10522841	22	10549	8601	hsa_circ_0002317 (10549 nt)	acCCGAAAGAUCAGAGUCGAGa	ggGGCGTTC-AG--TCAGCTCa
hsa-miR-199a-3p	hsa_circ_0002317	155	-21.08	155	-21.08	26632291	22	10549	10242	hsa_circ_0002317 (10549 nt)	auUGGUUAC-ACGUCUGAUGACa	tcATGGATGAGGGGGACTACTGt
hsa-miR-4695-5p	hsa_circ_0002317	155	-28.03	155	-28.03	28933641	22	10549	7434	hsa_circ_0002317 (10549 nt)	ggACGAGCG-GGUGACGGAGGAc	gaTTCTCCTGCCTCAGCCTCCTg
hsa-miR-6799-3p	hsa_circ_0002317	155	-33.38	155	-33.38	43017903	23	10549	8410	hsa_circ_0002317 (10549 nt)	gaCACCCC-UGUGGU-ACGUCCCGu	ctGCGGGGTGGGCCACGGCAGGGCc
hsa-miR-3140-3p	hsa_circ_0002317	155	-21.12	155	-21.12	46700063	22	10549	10257	hsa_circ_0002317 (10549 nt)	ugAUGG-ACUUAAGGGUUUUCGa	acTACTGTGAA---CCAAAAGCt
hsa-miR-3907	hsa_circ_0002317	155	-23.69	155	-23.69	46792117	22	10549	8231	hsa_circ_0002317 (10549 nt)	acaCUCGGUCGGACCUCGUGGa	acaGAGCCGATGATGAGCACCc
hsa-miR-6894-5p	hsa_circ_0002317	155	-23.46	155	-23.46	53972329	24	10549	696	hsa_circ_0002317 (10549 nt)	agaccGGGUCGAGAGGUAGGAGGa	gattcTCCTGC-CT-CATCCTCCc
hsa-miR-6829-3p	hsa_circ_0002317	155	-25.11	155	-25.11	3066467	20	10549	8476	hsa_circ_0002317 (10549 nt)	gacucCGGUGCCUCCUCCGu	tgataGCTTGGGAGGAGGCa
hsa-miR-6078	hsa_circ_0002317	155	-26.07	155	-26.07	32799909	19	10549	6148	hsa_circ_0002317 (10549 nt)	ggUGUCGAUCGAGUCCGCc	ctGTAACT-GCTCAGGCGg
hsa-miR-4268	hsa_circ_0002317	155	-22.86	155	-22.86	34733043	21	10549	5858	hsa_circ_0002317 (10549 nt)	guguagGACUCUCCUCCUCGg	ttggagCTGCTGGGAGGAGCt
hsa-miR-548q	hsa_circ_0002317	155	-25.97	155	-25.97	41084769	22	10549	9088	hsa_circ_0002317 (10549 nt)	ggCGGUAAUGAAAA----CGUGGUCg	tcGCCTATGTTTTTAGTGGCACCAGc
hsa-miR-1343-3p	hsa_circ_0002317	155	-21.22	155	-21.22	14205001	22	10549	1012	hsa_circ_0002317 (10549 nt)	cgcucUCACGCCCGGGGUCCUc	gtacaACTG-GGGACCCAGGAa
hsa-miR-6510-5p	hsa_circ_0002317	155	-21.92	155	-21.92	19820295	22	10549	9690	hsa_circ_0002317 (10549 nt)	cugaggagagaGAGGGGACGAc	cacgcaaacagCTCCCCTGCTt
hsa-miR-3173-5p	hsa_circ_0002317	155	-24.34	155	-24.34	32799909	22	10549	8412	hsa_circ_0002317 (10549 nt)	uuUCCUCUUUUGU-CCGUCCCGu	gcGGGGTGGGCCACGGCAGGGCc
hsa-miR-876-5p	hsa_circ_0002317	155	-20.77	155	-20.77	34733043	22	10549	2875	hsa_circ_0002317 (10549 nt)	acCACUAAGUGU-UUCUUUAGGu	tgGTGATACGTGCCTGAAATCCc
hsa-miR-6744-5p	hsa_circ_0002317	155	-23.81	155	-23.81	40348337	19	10549	4	hsa_circ_0002317 (10549 nt)	uccGGAGGU-GACAGUAGGu	gaaCCTGCACCAGTCATCCa
hsa-miR-504-5p	hsa_circ_0002317	155	-24.93	155	-24.93	48449089	22	10549	6239	hsa_circ_0002317 (10549 nt)	cuaucUCACGUCUGGUCCCAGa	gctcaGGTGGAG-TCAGGGTCt
hsa-miR-4474-3p	hsa_circ_0002317	155	-20.72	155	-20.72	1409495	22	10549	8266	hsa_circ_0002317 (10549 nt)	aaUCGGAGUACUGGUCGGUGUu	agAG-CTCCTG--CAGCCACAg
hsa-miR-197-5p	hsa_circ_0002317	155	-23.61	155	-23.61	6656573	23	10549	5813	hsa_circ_0002317 (10549 nt)	ggaGGGUGACG---GGAGAGAUGGGc	acaCCCATTCTTAGCTTGTCTACCCt
hsa-miR-1291	hsa_circ_0002317	155	-24.37	155	-24.37	7300951	24	10549	8413	hsa_circ_0002317 (10549 nt)	ugaCGACCAGAAGUCAGUCCCGGu	cggGGTGGGCCACGG-CAGGGCCc
hsa-miR-4308	hsa_circ_0002317	155	-25.92	155	-25.92	27368723	18	10549	5868	hsa_circ_0002317 (10549 nt)	uuCUUCUUUG--AGGUCCCu	tgGGAGGAGCTGTCCAGGGa
hsa-miR-6879-5p	hsa_circ_0002317	155	-23.3	155	-23.3	28657479	22	10549	9655	hsa_circ_0002317 (10549 nt)	gagagggUGGAAGGGACGGGAc	ttgaaaaATGTTGCCTGCCCTg
hsa-miR-3175	hsa_circ_0002317	155	-20.46	155	-20.46	41360931	22	10549	6794	hsa_circ_0002317 (10549 nt)	ugcagugacgcAAGAGAGGGGc	atggaaagcttTTCTCTCCCCt
hsa-miR-122-5p	hsa_circ_0002317	155	-23.24	155	-23.24	43202011	22	10549	6638	hsa_circ_0002317 (10549 nt)	guuUGUGGUAACAGUGUGAGGu	gtcACACCACT---ACACTCCa
hsa-miR-1273f	hsa_circ_0002317	154	-22.29	154	-22.29	3618791	19	10549	2994	hsa_circ_0002317 (10549 nt)	gugaCG-UUGGAGGUAGAGg	cagaGCGAGACTCCATCTCa
hsa-miR-1324	hsa_circ_0002317	154	-22.01	154	-22.01	22305753	24	10549	9220	hsa_circ_0002317 (10549 nt)	cuuuCA-CGUA-UCUUAAGACAGACc	cagtGTGGCTTCAGCGTGCTGTCTGg
hsa-miR-3664-3p	hsa_circ_0002317	154	-20.99	154	-20.99	25619697	22	10549	7436	hsa_circ_0002317 (10549 nt)	uuGA-GACAGAAAU-GAGGACUCu	ttCTCCTGCCTCAGCCTCCTGAGt
hsa-miR-6776-3p	hsa_circ_0002317	154	-24.56	154	-24.56	47712657	23	10549	5010	hsa_circ_0002317 (10549 nt)	gaccccucUCUG--UCACCACCAAc	ctcaccccAGGCTGGGTGGTGGTTg
hsa-miR-5787	hsa_circ_0002317	154	-30.15	154	-30.15	48817305	20	10549	875	hsa_circ_0002317 (10549 nt)	uggaGGGGCGCGGGGUCGGg	gagcCACCGTG-CCCAGCCt
hsa-miR-4447	hsa_circ_0002317	154	-24.88	154	-24.88	53880275	17	10549	7465	hsa_circ_0002317 (10549 nt)	uuUGUUGUC-GGGGGUGg	ggATTACAGACCCCCACc
hsa-miR-6511b-3p	hsa_circ_0002317	154	-21.51	154	-21.51	12732137	23	10549	6123	hsa_circ_0002317 (10549 nt)	acgUCCGUCUUCCCCACCACUCc	tcgAGG-ACCTGTGGTGGTGAGt
hsa-miR-4717-3p	hsa_circ_0002317	154	-27.32	154	-27.32	37770825	21	10549	5454	hsa_circ_0002317 (10549 nt)	ucCGGU---GUCGGUGGGUACACa	ctGCCAGGCTTGCCTTCCATGTGt
hsa-miR-365b-5p	hsa_circ_0002317	154	-27.18	154	-27.18	45595415	22	10549	8953	hsa_circ_0002317 (10549 nt)	ugUCGA-CGGGGAC---UUUCAGGGa	ggGGCTCGCTCCCGGGTGAAGTCCCt
hsa-miR-526b-3p	hsa_circ_0002317	154	-20.69	154	-20.69	47160333	22	10549	88	hsa_circ_0002317 (10549 nt)	cgGAGAUUUUCCUUCGUGAAAg	agCTTT-ATGGTTAGCACTTTc
hsa-miR-4253	hsa_circ_0002317	154	-24.36	154	-24.36	8313545	18	10549	735	hsa_circ_0002317 (10549 nt)	ugGGGGACC-U-GUACGGGa	ggCGCCTGGCACCATGCCCg
hsa-miR-7157-3p	hsa_circ_0002317	154	-20.24	154	-20.24	18163323	22	10549	8455	hsa_circ_0002317 (10549 nt)	ugagaaguAGGUCAUCGUGUCu	cgctgtgtTTCGGGAGCACAGt
hsa-miR-1292-3p	hsa_circ_0002317	154	-28.26	154	-28.26	24422995	20	10549	1454	hsa_circ_0002317 (10549 nt)	cuugccCUCGGCCCCGCGCu	caggtcGAGGCCGGGCGCGg
hsa-miR-4755-3p	hsa_circ_0002317	154	-23.04	154	-23.04	26540237	22	10549	723	hsa_circ_0002317 (10549 nt)	ugaaaggGAAGUCU-CGGACCGa	gctgggaCTACAGGCGCCTGGCa
hsa-miR-5691	hsa_circ_0002317	154	-22.49	154	-22.49	49553737	22	10549	4592	hsa_circ_0002317 (10549 nt)	cgaaagaGCCUCGA-GUCUCGUu	ctccagcCTGGGCTACAGAGCAa
hsa-miR-3169	hsa_circ_0002317	154	-20.82	154	-20.82	7577113	22	10549	3656	hsa_circ_0002317 (10549 nt)	gauACACGGUUCGU-GUCAGGAu	actTGAGAGAGGTAGCAGTCCTa
hsa-miR-6894-3p	hsa_circ_0002317	154	-27.74	154	-27.74	20832889	21	10549	4968	hsa_circ_0002317 (10549 nt)	gaCCUCCU--UCUCCCGUCCGUu	ttGGGGGATTCCAAGGCAGGCAt
hsa-miR-4453	hsa_circ_0002317	154	-23.01	154	-23.01	29670073	20	10549	6259	hsa_circ_0002317 (10549 nt)	uuggCGAUGUCUGGUUCGAg	tttgGCTGGAG-CCAAGCTc
hsa-miR-1225-3p	hsa_circ_0002317	154	-28.24	154	-28.24	29854181	22	10549	8940	hsa_circ_0002317 (10549 nt)	gaccccCGCCGUGUCCCCGAGu	tctgatGC-GCCTAGGGGCTCg
hsa-miR-662	hsa_circ_0002317	154	-21.71	154	-21.71	44582821	21	10549	10517	hsa_circ_0002317 (10549 nt)	gacGACCCGGUGUUGCACCCu	ctcCAGATCCATCACGTGGGg
hsa-miR-4667-3p	hsa_circ_0002317	154	-22.23	154	-22.23	46976225	21	10549	4808	hsa_circ_0002317 (10549 nt)	gacacCCCUGU-CU-UCCUCCCu	gagaaGGAACATGAGAGGAGGGg
hsa-miR-4786-3p	hsa_circ_0002317	154	-24.13	154	-24.13	52959735	22	10549	9212	hsa_circ_0002317 (10549 nt)	cgGGUCUGGUCUCGACCGAAGu	tcTCATCTCAGTG-TGGCTTCa
hsa-miR-1204	hsa_circ_0002317	153	-22.79	153	-22.79	24791211	21	10549	8407	hsa_circ_0002317 (10549 nt)	uauuACCUCUGGUCCGGUGCu	gggcTGCGGGGTGGGCCACGg
hsa-miR-939-3p	hsa_circ_0002317	153	-23.57	153	-23.57	34548935	21	10549	4022	hsa_circ_0002317 (10549 nt)	gaccccUC-GUCUC-CGGGUCCc	tttaaaAGTCAGGGAGCCCAGGc
hsa-miR-762	hsa_circ_0002317	153	-26.56	153	-26.56	39703959	22	10549	9095	hsa_circ_0002317 (10549 nt)	cgagccgggGCCGGGGUCGGGg	tgtttttagTGGCACCAGCCCc
hsa-miR-671-5p	hsa_circ_0002317	153	-24.95	153	-24.95	45043091	23	10549	8425	hsa_circ_0002317 (10549 nt)	gagGUCGGGGAGGUC-CCGAAGGa	cggCAGGGCC-CTGGCGGCTTCCa
hsa-miR-1247-5p	hsa_circ_0002317	153	-25.59	153	-25.59	47068279	22	10549	8142	hsa_circ_0002317 (10549 nt)	agGCCCCUGCUUGCCCUGCCCa	gtCGAGAGTGA--GGGACGGGg
hsa-miR-4433a-3p	hsa_circ_0002317	153	-23.7	153	-23.7	50566331	21	10549	7142	hsa_circ_0002317 (10549 nt)	uacaggguGGGGGUGAGGACa	aagctggtCTCGCACTCCTGa
hsa-miR-185-3p	hsa_circ_0002317	153	-23.15	153	-23.15	52407411	22	10549	9098	hsa_circ_0002317 (10549 nt)	cuGGUCUCCUUUCGGUCGGGGa	ttTTAGTGGCA--CCAGCCCCc
hsa-miR-6868-3p	hsa_circ_0002317	153	-20.15	153	-20.15	1869765	21	10549	2309	hsa_circ_0002317 (10549 nt)	gacGUGUC--UGUUGUCUUCCUu	attTACAGCCTCACTAGAAGGAg
hsa-miR-6846-5p	hsa_circ_0002317	153	-24.19	153	-24.19	6748627	22	10549	9097	hsa_circ_0002317 (10549 nt)	ugAGAU-GGGGUAGGUCGGGGGu	ttTTTAGTGGCA-CCAGCCCCCt
hsa-miR-5581-5p	hsa_circ_0002317	153	-27.12	153	-27.12	16138135	22	10549	6566	hsa_circ_0002317 (10549 nt)	agaGGUAAAGAGGACCUUCCGa	atcCCAGCT-ACTTGGAAGGCt
hsa-miR-4433b-3p	hsa_circ_0002317	153	-26.12	153	-26.12	28013101	21	10549	7141	hsa_circ_0002317 (10549 nt)	ugcaGGGUGGGGGGUGAGGAc	caagCTGGTCTCGCACTCCTg
hsa-miR-6845-5p	hsa_circ_0002317	153	-21.24	153	-21.24	33812503	19	10549	5829	hsa_circ_0002317 (10549 nt)	cgAGAGACGAGACCGGGGc	tgTCTACCCTGTGGCCCCa
hsa-miR-3670	hsa_circ_0002317	153	-22.5	153	-22.5	35101259	24	10549	8514	hsa_circ_0002317 (10549 nt)	auCUCU--UCCUGUCGACACUCGAGa	taGAGGTCATCATGGCCATGAGCTCt
hsa-miR-658	hsa_circ_0002317	153	-27.01	153	-27.01	48357035	25	10549	7393	hsa_circ_0002317 (10549 nt)	ugguugcCUGGAUGAAG--GGAGGCGg	ccattttGACTCATTACAACCTCCGCc
hsa-miR-6132	hsa_circ_0002317	153	-23.95	153	-23.95	2053873	19	10549	8286	hsa_circ_0002317 (10549 nt)	acGUUAGGGGUCGGGACGa	cgCAGCCGCAGGCCCTGCa
hsa-miR-6850-5p	hsa_circ_0002317	153	-25.29	153	-25.29	19452079	22	10549	10165	hsa_circ_0002317 (10549 nt)	gcggggccgGUCGCAAGGCGUg	tagcatataCGGGGTTCCGCAc
hsa-miR-4659b-3p	hsa_circ_0002317	153	-20.32	153	-20.32	20188511	22	10549	9012	hsa_circ_0002317 (10549 nt)	ucgacgguaCAGAUUCUUCUUu	gtagggggcGGCTGAGAAGAAg
hsa-miR-361-3p	hsa_circ_0002317	153	-24.26	153	-24.26	25987913	23	10549	1703	hsa_circ_0002317 (10549 nt)	uuUAGUCUUAGUGUGGACCCCCu	ccACTGCACTCCAGCCTGGGGGa
hsa-miR-4711-5p	hsa_circ_0002317	153	-20.44	153	-20.44	40624499	23	10549	8927	hsa_circ_0002317 (10549 nt)	gaguACAGAAGACCGGACUACGu	aagcTGTGGTC-AGTCTGATGCg
hsa-miR-3663-3p	hsa_circ_0002317	153	-25.78	153	-25.78	51486871	23	10549	6221	hsa_circ_0002317 (10549 nt)	cgcGGGCCG-GACACACCACGAGu	tgaCCCATCACTG-GAGGTGCTCa
hsa-miR-4700-5p	hsa_circ_0002317	153	-24.24	153	-24.24	11535435	22	10549	9730	hsa_circ_0002317 (10549 nt)	uguguGACAGGAGUAGGGGUCu	gtagcCTCCCAGCATCCCCAGa
hsa-miR-378g	hsa_circ_0002317	153	-22.73	153	-22.73	20740835	20	10549	6063	hsa_circ_0002317 (10549 nt)	gaagaCUGAGGUUCGGGUCa	aggtgGGCTTC-AGCCCAGc
hsa-miR-765	hsa_circ_0002317	153	-20.49	153	-20.49	36574123	21	10549	6874	hsa_circ_0002317 (10549 nt)	guaGUGGAAGGAA--GAGGAGGu	ctcCCCCTCCCCTCCCTCCTCCc
hsa-miR-6893-3p	hsa_circ_0002317	153	-22.84	153	-22.84	48909359	22	10549	8308	hsa_circ_0002317 (10549 nt)	gacCGUCCACUU-C-CGUCGUCCc	cgcGCTGGCCAACGTGCAGCAGGt
hsa-miR-365a-5p	hsa_circ_0002317	152	-28.83	152	-28.83	18531539	23	10549	8952	hsa_circ_0002317 (10549 nt)	guguaGA-CGGGGGU---UUUCAGGGa	aggggCTCGCTCCCGGGTGAAGTCCCt
hsa-miR-4786-5p	hsa_circ_0002317	152	-21.19	152	-21.19	29301857	22	10549	7128	hsa_circ_0002317 (10549 nt)	ccacGUA-GGUCAG---GACCAGAGu	tcacCATGTTGGTCAAGCTGGTCTCg
hsa-miR-6085	hsa_circ_0002317	152	-21.86	152	-21.86	40716553	19	10549	3242	hsa_circ_0002317 (10549 nt)	acacgagGGGGUCGGGGAa	tgtcaagCTTCAGCCCCTc
hsa-miR-6515-3p	hsa_circ_0002317	152	-21.22	152	-21.22	949225	20	10549	241	hsa_circ_0002317 (10549 nt)	gaCCCCCCAUCUACUUCUCu	ttGGAAGGGA-ATGAAGAGa
hsa-miR-4436b-3p	hsa_circ_0002317	152	-21.27	152	-21.27	4631385	22	10549	9655	hsa_circ_0002317 (10549 nt)	aacaggUGAAGAAGGACGGGAc	ttgaaaAATGTTGCCTGCCCTg
hsa-miR-6765-3p	hsa_circ_0002317	152	-20.07	152	-20.07	5183709	21	10549	4161	hsa_circ_0002317 (10549 nt)	gacccgcccGGUCGGUCCACu	atacaaaacTTAGCCAGGTGt
hsa-miR-551b-3p	hsa_circ_0002317	152	-20.71	152	-20.71	7761221	21	10549	9188	hsa_circ_0002317 (10549 nt)	gacuuUGGUUCAUACCCAGCg	ccactGTTGAGAGTGGGTCGt
hsa-miR-6761-5p	hsa_circ_0002317	152	-20.1	152	-20.1	10246679	21	10549	7998	hsa_circ_0002317 (10549 nt)	gacgGUAGCUC-GAGAGAGUCu	gcagCATCACGCCACTCTCAGg
hsa-miR-3166	hsa_circ_0002317	152	-21.94	152	-21.94	14297055	23	10549	9532	hsa_circ_0002317 (10549 nt)	auCCGGUCAUCCGU----AACAGACGc	caGGTTTATAGGAAATATTTGTCTGCc
hsa-miR-4491	hsa_circ_0002317	152	-20.07	152	-20.07	33996611	22	10549	10443	hsa_circ_0002317 (10549 nt)	aaaccagUGUGGUCAGGUGUAa	cacagggACACC--TCCACATc
hsa-miR-5193	hsa_circ_0002317	152	-20.62	152	-20.62	40072175	22	10549	4809	hsa_circ_0002317 (10549 nt)	ugacCCUACUCCAUCUCCUCCu	agaaGGAACATG-AGAGGAGGg
hsa-miR-146a-5p	hsa_circ_0002317	152	-21.2	152	-21.2	1317441	22	10549	8890	hsa_circ_0002317 (10549 nt)	uuGGGUACCUUAAGUCAAGAGu	tgCCCATGCGG---AGTTCTCt
hsa-miR-663b	hsa_circ_0002317	152	-29.29	152	-29.29	12179813	22	10549	8403	hsa_circ_0002317 (10549 nt)	ggagUCCG-UG-CCGGCCCGGUGg	aaggGGGCTGCGGGGTGGGCCACg
hsa-miR-6873-5p	hsa_circ_0002317	152	-20.76	152	-20.76	30590613	22	10549	8960	hsa_circ_0002317 (10549 nt)	uaACGGGAGACAUAAGGGAGAc	gcTCCCGGGTGAAGTCCCTCTa
hsa-miR-5002-3p	hsa_circ_0002317	152	-22.67	152	-22.67	44398713	21	10549	8632	hsa_circ_0002317 (10549 nt)	uucacCAGUCACUCCGUCAGu	cagcaGGCAGGCGGGCAGTCa
hsa-miR-5009-5p	hsa_circ_0002317	152	-24.19	152	-24.19	47712657	24	10549	10470	hsa_circ_0002317 (10549 nt)	uaGGGGUUUAGACUUUUUCAGGUu	tgCCGCAGG-GGGAGCAAGTCCAg
hsa-miR-3622a-3p	hsa_circ_0002317	152	-24.27	152	-24.27	857171	22	10549	6224	hsa_circ_0002317 (10549 nt)	uguccGUACCCUCC---AGUCCACu	cccatCACTGGAGGTGCTCAGGTGg
hsa-miR-4769-5p	hsa_circ_0002317	152	-22.82	152	-22.82	1041279	24	10549	10419	hsa_circ_0002317 (10549 nt)	gaGUAUGGAAGA--GAGG--UAGGGUGg	ggTGTCTTTTCTTGCTGCGGATCCCACa
hsa-miR-4732-3p	hsa_circ_0002317	152	-21.92	152	-21.92	16046081	21	10549	6237	hsa_circ_0002317 (10549 nt)	gucuuGUCCUGUCCAGUCCCg	gtgctCAGGTGGAGTCAGGGt
hsa-miR-2682-5p	hsa_circ_0002317	152	-24.28	152	-24.28	30038289	23	10549	6179	hsa_circ_0002317 (10549 nt)	cugcagacuUGUCAGUGACGGAc	gtggagcacGCAG-CACTGCCTg
hsa-miR-4642	hsa_circ_0002317	152	-22.69	152	-22.69	40256283	22	10549	4826	hsa_circ_0002317 (10549 nt)	ucggugGUCCCCUGCUACGGUa	aggggaCA-GGGA-GATGCCAg
hsa-miR-6776-5p	hsa_circ_0002317	152	-25.13	152	-25.13	49553737	19	10549	1291	hsa_circ_0002317 (10549 nt)	uuGGGGGUGAC---GUGGGUCu	ccTCCTCACAGACACACCCAGa
hsa-miR-7155-5p	hsa_circ_0002317	151	-27.3	151	-27.3	33812503	19	10549	4997	hsa_circ_0002317 (10549 nt)	cuACC--GGGUUC---UGGGGUCu	aaTGGCTCCTAAGCTCACCCCAGg
hsa-miR-625-5p	hsa_circ_0002317	151	-20.14	151	-20.14	44306659	21	10549	1153	hsa_circ_0002317 (10549 nt)	ccUGAUAUCUUGAAAGGGGGa	aaATGAGAGCAAATTCCCCCt
hsa-miR-339-5p	hsa_circ_0002317	151	-28.33	151	-28.33	11903651	23	10549	4815	hsa_circ_0002317 (10549 nt)	gcacucgaggacCUCCUGUCCCu	aacatgagaggaGGGGACAGGGa
hsa-miR-345-5p	hsa_circ_0002317	151	-22.08	151	-22.08	26264075	22	10549	6237	hsa_circ_0002317 (10549 nt)	cuCGGGACCUGAUCCUCAGUCg	gtGCTCAGG--T-GGAGTCAGg
hsa-miR-6087	hsa_circ_0002317	151	-22.46	151	-22.46	29117749	18	10549	7405	hsa_circ_0002317 (10549 nt)	cgagcggGGGGGCGGAGu	attacaaCCTCCGCCTCc
hsa-miR-4664-5p	hsa_circ_0002317	151	-21.25	151	-21.25	4631385	22	10549	8231	hsa_circ_0002317 (10549 nt)	uugaaCGCCU-C-ACCCGUGGGGu	acagaGCCGATGATGAGCACCCCa
hsa-miR-4644	hsa_circ_0002317	151	-20.69	151	-20.69	17426891	23	10549	6791	hsa_circ_0002317 (10549 nt)	gaagacagagaaAAGAGAGAGGu	tacatggaaagcTTTTCTCTCCc
hsa-miR-302d-3p	hsa_circ_0002317	151	-20.11	151	-20.11	29946235	23	10549	81	hsa_circ_0002317 (10549 nt)	ugUGAGUUUG---UACC-UUCGUGAAu	atGCTTCAGCTTTATGGTTAGCACTTt
hsa-miR-4690-3p	hsa_circ_0002317	151	-23.09	151	-23.09	32063477	21	10549	5895	hsa_circ_0002317 (10549 nt)	gucuCCGGAGUCGACCCGACg	tcatGGTGGCAG-TGGGCTGg
hsa-miR-1271-3p	hsa_circ_0002317	151	-24.44	151	-24.44	34917151	22	10549	4673	hsa_circ_0002317 (10549 nt)	acGGACCGUGU-----AUCGUCCGUGa	tgTCAGGCACAATTTCTGTCAGGCACa
hsa-miR-6862-5p	hsa_circ_0002317	151	-23.63	151	-23.63	42833795	22	10549	733	hsa_circ_0002317 (10549 nt)	uuucagaGAGGGUCGUACGGGc	caggcgcCTGGCACCATGCCCg
hsa-miR-6858-5p	hsa_circ_0002317	151	-25.33	151	-25.33	1685657	22	10549	1277	hsa_circ_0002317 (10549 nt)	caGGGACGGUCG-GGGAGGAGUg	atCTCATTTGGCAACCTCCTCAc
hsa-miR-3187-3p	hsa_circ_0002317	151	-20.44	151	-20.44	30866775	20	10549	8512	hsa_circ_0002317 (10549 nt)	ggcgCGUCGG-GGUACCGGUu	agtaGAGGTCATCATGGCCAt
hsa-miR-3154	hsa_circ_0002317	151	-26.07	151	-26.07	47436495	22	10549	8008	hsa_circ_0002317 (10549 nt)	agacGAGGGUUGAGGGGAAGAc	gccaCTCTCAG--GCCCTTCTg
hsa-miR-1207-5p	hsa_circ_0002317	150	-22.1	150	-22.1	4171115	21	10549	8666	hsa_circ_0002317 (10549 nt)	ggGGAGGGUCG-GAGGGACGGu	ggCTGTGCAGTGGTCCCTGCCc
hsa-miR-4487	hsa_circ_0002317	150	-20.42	150	-20.42	18623593	19	10549	8677	hsa_circ_0002317 (10549 nt)	gacGGGAAGUCGGUCGAGa	ggtCCCTGC-CCCAGCTCg
hsa-miR-6815-5p	hsa_circ_0002317	150	-30.24	150	-30.24	27828993	23	10549	648	hsa_circ_0002317 (10549 nt)	uuACUGAG-GAG-GCCG-----CGGUGGAu	agTGGCTCAATCTCGGCTCACTGCCACCTc
hsa-miR-4524b-3p	hsa_circ_0002317	150	-22.95	150	-22.95	30590613	20	10549	823	hsa_circ_0002317 (10549 nt)	aucGUCGUACU---UGGACAGAg	cctCAG-GTGATCCACCTGTCTc
hsa-miR-939-5p	hsa_circ_0002317	150	-23.8	150	-23.8	43109957	24	10549	9684	hsa_circ_0002317 (10549 nt)	gugggggucucggaGUCGAGGGGu	tgtaggcacgcaaaCAGCTCCCCt
hsa-miR-6810-3p	hsa_circ_0002317	150	-23.58	150	-23.58	43386119	23	10549	10457	hsa_circ_0002317 (10549 nt)	gaccccuuGUUCCCU--CGUCCCCu	cacatcgcCAAGGTGCCGCAGGGGg
hsa-miR-6889-3p	hsa_circ_0002317	150	-21.71	150	-21.71	49001413	20	10549	6389	hsa_circ_0002317 (10549 nt)	gacccUUCAUC--CCCGUGUCu	ctgttATGTGGCTGGGCACAGt
hsa-miR-6777-5p	hsa_circ_0002317	150	-29.54	150	-29.54	51394817	23	10549	6927	hsa_circ_0002317 (10549 nt)	agGUGGUGACGGAC--UGAGGGGCa	ctCCCCTCT-CTTGCCCCTCCCCGt
hsa-miR-6821-3p	hsa_circ_0002317	150	-22.38	150	-22.38	7853275	21	10549	4392	hsa_circ_0002317 (10549 nt)	gaCACGCCUC-GCCUCUCCAGu	agGTGGGCAGATCAAGAGGTCa
hsa-miR-6740-3p	hsa_circ_0002317	150	-20.81	150	-20.81	23962725	22	10549	9014	hsa_circ_0002317 (10549 nt)	gacaaacCCUCCUC-UCUUCUGu	agggggcGGCTGAGAAGAAGACt
hsa-miR-6801-3p	hsa_circ_0002317	150	-22.53	150	-22.53	38599311	20	10549	10462	hsa_circ_0002317 (10549 nt)	ccGGUCACUCACCGUCCCCa	cgCCAAGGTGCCGCAGGGGg
hsa-miR-6848-5p	hsa_circ_0002317	150	-29.41	150	-29.41	22029591	23	10549	9096	hsa_circ_0002317 (10549 nt)	ugguaccggguagGGUCGGGGGu	gtttttagtggcaCCAGCCCCCt
hsa-miR-6819-5p	hsa_circ_0002317	150	-33.82	150	-33.82	27184615	22	10549	4993	hsa_circ_0002317 (10549 nt)	cgAGGAACCG-GGA----GGUGGGGUu	gcTCAATGGCTCCTAAGCTCACCCCAg
hsa-miR-6090	hsa_circ_0002317	150	-24.3	150	-24.3	38323149	19	10549	8948	hsa_circ_0002317 (10549 nt)	cggggcgggGAGCGAGGGg	gcctaggggCTCGCTCCCg
hsa-miR-4667-5p	hsa_circ_0002317	150	-21.7	150	-21.7	40716553	22	10549	9731	hsa_circ_0002317 (10549 nt)	ccaaGAGGAAGACG-AGGGGUCa	tagcCTCC--CAGCATCCCCAGa
hsa-miR-378c	hsa_circ_0002317	150	-22.94	150	-22.94	46423901	25	10549	10469	hsa_circ_0002317 (10549 nt)	ggugagaagacugagGUUCAGGUCa	gtgccgcagggggagCAAGTCCAGa
hsa-miR-3680-3p	hsa_circ_0002317	150	-26.12	150	-26.12	5828087	23	10549	2269	hsa_circ_0002317 (10549 nt)	ggAUGAGGG----UCCC-A--GUACGUUUu	tcTTTTCCCATTGAGGGCTCACATGCAAAg
hsa-miR-548v	hsa_circ_0002317	150	-20.11	150	-20.11	7024789	22	10549	5789	hsa_circ_0002317 (10549 nt)	acCACGUUUUCAU-U--GACAUCGa	tgGTTGGAAGGTGCACTCTGTAGCa
hsa-miR-6856-5p	hsa_circ_0002317	150	-20.55	150	-20.55	11811597	24	10549	6898	hsa_circ_0002317 (10549 nt)	ggugucGUGGUGACGAGGAGAGAa	tcccccCTCCTTCCTTCCTCTCTc
hsa-miR-6734-3p	hsa_circ_0002317	150	-22.32	150	-22.32	13008299	23	10549	9235	hsa_circ_0002317 (10549 nt)	gacucucuucucaCUCCCUUCCc	gtgctgtctggaaGAGGGAAGGc
hsa-miR-3918	hsa_circ_0002317	150	-22.2	150	-22.2	15493757	21	10549	8282	hsa_circ_0002317 (10549 nt)	ucagagGUAGACG-CCGGGACa	cagccgCAGCCGCAGGCCCTGc
hsa-miR-920	hsa_circ_0002317	150	-23.9	150	-23.9	32247585	20	10549	9687	hsa_circ_0002317 (10549 nt)	augacgaaggUGUCGAGGGg	aggcacgcaaACAGCTCCCc
hsa-miR-7114-3p	hsa_circ_0002317	150	-22.55	150	-22.55	54156437	21	10549	9190	hsa_circ_0002317 (10549 nt)	gacCACCUCUCCCCACCCAGu	actGTTGAGA---GTGGGTCg
hsa-miR-6799-5p	hsa_circ_0002317	149	-24.45	149	-24.45	3434683	20	10549	667	hsa_circ_0002317 (10549 nt)	gguCGGGACGUGUGGAGGGg	actGCCACCTCCACCTCCCg
hsa-miR-7974	hsa_circ_0002317	149	-21.13	149	-21.13	20372619	24	10549	8267	hsa_circ_0002317 (10549 nt)	ccCGAGUCCUCUCGUAGUGUCGGa	gaGCTCCTG-CAGC--CACAGCCg
hsa-miR-4421	hsa_circ_0002317	149	-21.24	149	-21.24	31511153	22	10549	9117	hsa_circ_0002317 (10549 nt)	aucgaggaaAGGUGUCUGUCCa	cttgggcccTCTGAAGACAGGt
hsa-miR-940	hsa_circ_0002317	149	-20.49	149	-20.49	24146833	21	10549	689	hsa_circ_0002317 (10549 nt)	ccccUCGCCCCCGGGACGGAa	ttcaAGCGATTCTCCTGCCTc
hsa-miR-6808-5p	hsa_circ_0002317	149	-23.66	149	-23.66	38507257	22	10549	684	hsa_circ_0002317 (10549 nt)	guaCCAGG---GUGGAG-GGACGGAc	ccgGGTTCAAGCGATTCTCCTGCCTc
hsa-miR-7153-5p	hsa_circ_0002317	149	-20.42	149	-20.42	50198115	23	10549	8888	hsa_circ_0002317 (10549 nt)	ggAUGGUGUAAACAGUCAAGAGu	ctTGCC-CATGCG-GAGTTCTCt
hsa-miR-6726-5p	hsa_circ_0002317	149	-24.39	149	-24.39	10062571	21	10549	9681	hsa_circ_0002317 (10549 nt)	uggACGUCUGGG-----GUCGAGGGc	gagTGTAGGCACGCAAACAGCTCCCc
hsa-miR-941	hsa_circ_0002317	149	-22.18	149	-22.18	10246679	23	10549	4329	hsa_circ_0002317 (10549 nt)	cguguacacgUGUGUCGGCCCAc	aaaaaaaaaaAAAAAGCCGGGTg
hsa-miR-4758-3p	hsa_circ_0002317	149	-27.09	149	-27.09	40440391	23	10549	8587	hsa_circ_0002317 (10549 nt)	cucccACCAGUCGUCCACCCCGu	gcacaTGGT--G-GGGTGGGGCg
hsa-miR-4505	hsa_circ_0002317	149	-26.57	149	-26.57	33812503	18	10549	876	hsa_circ_0002317 (10549 nt)	aggcaGGGUCGGGUCGGa	agccaCCGTGCCCAGCCt
hsa-miR-3612	hsa_circ_0002317	149	-20.38	149	-20.38	34180719	22	10549	9132	hsa_circ_0002317 (10549 nt)	agGUAAAG-AGUUCUACGGAGGa	gaCAGGTCATCGTG-TGCCTCCg
hsa-miR-3692-3p	hsa_circ_0002317	148	-20.69	148	-20.69	4723439	24	10549	4897	hsa_circ_0002317 (10549 nt)	ugaagaCGUC-ACAGUC-ACACCUUg	gctgagGCAGCAGAAAGTTGTGGAAt
hsa-miR-4520-5p	hsa_circ_0002317	148	-21.91	148	-21.91	8773815	20	10549	10483	hsa_circ_0002317 (10549 nt)	aaccugucUUUUGUGCGUCc	gcaagtccAGATCACGCAGg
hsa-miR-8058	hsa_circ_0002317	148	-21.3	148	-21.3	24699157	22	10549	10469	hsa_circ_0002317 (10549 nt)	aauacCGUUCUAGU--UUCAGGUc	gtgccGCAGGGGGAGCAAGTCCAg
hsa-miR-6753-3p	hsa_circ_0002317	148	-26.2	148	-26.2	24791211	22	10549	7458	hsa_circ_0002317 (10549 nt)	caCGGUCCCGUCUCUGUCUGGu	gtGCCTGGG-A-TTACAGACCc
hsa-miR-34c-5p	hsa_circ_0002317	148	-20.62	148	-20.62	45411307	23	10549	654	hsa_circ_0002317 (10549 nt)	cgUUAGUCGAUUGAUGUGACGGa	tcAATC--TCGGCT-CACTGCCa
hsa-miR-6079	hsa_circ_0002317	148	-21.9	148	-21.9	11443381	24	10549	9239	hsa_circ_0002317 (10549 nt)	gucGAUCAAC-CAGGUUCGAAGGUu	tgtCTGGAAGAGGGAAGGCTTCCAg
hsa-miR-1288-3p	hsa_circ_0002317	148	-23.19	148	-23.19	18899755	21	10549	3656	hsa_circ_0002317 (10549 nt)	agAGGUCUAGUCC--CGUCAGGu	acTTGAGA-GAGGTAGCAGTCCt
hsa-miR-3620-5p	hsa_circ_0002317	148	-22.61	148	-22.61	22305753	22	10549	6058	hsa_circ_0002317 (10549 nt)	ccgggUCGGGUCG-GGUCGGGUg	cgcggAGGTGGGCTTCAGCCCAg
hsa-miR-3663-5p	hsa_circ_0002317	148	-21.98	148	-21.98	40900661	21	10549	2800	hsa_circ_0002317 (10549 nt)	ggcUCGUGGUGCGUCUGGUCg	gtcAGGAGTTCG-AGACCAGc
hsa-miR-1228-3p	hsa_circ_0002317	147	-21.88	147	-21.88	5091655	20	10549	7597	hsa_circ_0002317 (10549 nt)	ccCCCCGCUCCGUCCACACu	ctGGGATTA--CAGGTGTGa
hsa-miR-4296	hsa_circ_0002317	147	-20.27	147	-20.27	15677865	17	10549	1217	hsa_circ_0002317 (10549 nt)	acuCGGACUCGGGUGUa	gatGCCT--GCCCACAt
hsa-miR-1180-5p	hsa_circ_0002317	147	-21.23	147	-21.23	47160333	21	10549	9184	hsa_circ_0002317 (10549 nt)	auaAGG-GCCGGC-C-CACCCAGg	tccTCCACTGTTGAGAGTGGGTCg
hsa-miR-3944-5p	hsa_circ_0002317	147	-20.14	147	-20.14	51947141	21	10549	8159	hsa_circ_0002317 (10549 nt)	agagccaaccGGACGACGUGu	ggggtgcacaCATGCTGCACa
hsa-miR-4472	hsa_circ_0002317	147	-23.79	147	-23.79	10891057	18	10549	7464	hsa_circ_0002317 (10549 nt)	uuUUGUUGU-GGGGGGUGg	ggGATTACAGACCCCCACc
hsa-miR-518c-5p	hsa_circ_0002317	147	-21.36	147	-21.36	20924943	23	10549	9401	hsa_circ_0002317 (10549 nt)	gucUUUCACGAA------GGGAGGUCUCu	taaGAAGTTCTTTGAAAGCGTTCCAGAGt
hsa-miR-134-3p	hsa_circ_0002317	147	-21.92	147	-21.92	22858077	23	10549	10426	hsa_circ_0002317 (10549 nt)	aaccACUGAUCCACCGGGUGUCc	tttcTTGCTGCGGATCCCACAGg
hsa-miR-298	hsa_circ_0002317	147	-21.02	147	-21.02	34180719	24	10549	3755	hsa_circ_0002317 (10549 nt)	acccucuuggagGGAC-GAAGACGa	tattgctcatgaCTTGACTTCTGCt
hsa-miR-6828-3p	hsa_circ_0002317	147	-20.66	147	-20.66	41637093	20	10549	4915	hsa_circ_0002317 (10549 nt)	gacCCUU-GUUC------UCUCGUCUa	tgtGGAATCAAGTTCTTAAGAGCAGAg
hsa-miR-485-5p	hsa_circ_0002317	147	-20.01	147	-20.01	43109957	22	10549	169	hsa_circ_0002317 (10549 nt)	cuuaaguAGUGCCGGUCGGAGa	tgccaacTCATCTACAGCCTCt
hsa-miR-718	hsa_circ_0002317	147	-22.67	147	-22.67	8589707	21	10549	6602	hsa_circ_0002317 (10549 nt)	gcugcgGGCCGCCCCGCCUUc	cttgaaCTTGAGAGGCGGAAg
hsa-miR-4640-5p	hsa_circ_0002317	147	-31.32	147	-31.32	16874567	23	10549	7211	hsa_circ_0002317 (10549 nt)	ggGUGGUC-GACGAG-GGACCGGGu	agCGTGAGCCACCACGCCTGGCCCg
hsa-miR-550b-3p	hsa_circ_0002317	147	-22.8	147	-22.8	20648781	20	10549	2161	hsa_circ_0002317 (10549 nt)	gucaCGGACUC----CCUCAUUCu	tccaGCCTGGGCAACAGAGTAAGa
hsa-miR-6803-5p	hsa_circ_0002317	147	-25.91	147	-25.91	49369629	22	10549	7458	hsa_circ_0002317 (10549 nt)	ugCGGGUC--GGGGGGUGGGGGUc	gtGCCTGGGATTACAGACCCCCAc
hsa-miR-4326	hsa_circ_0002317	147	-20.94	147	-20.94	3894953	20	10549	6030	hsa_circ_0002317 (10549 nt)	cagaCCCUCU-GUCUCCUUGu	aagaGGGTCAGTGGAGGAACa
hsa-miR-6879-3p	hsa_circ_0002317	147	-20.35	147	-20.35	11075165	21	10549	4278	hsa_circ_0002317 (10549 nt)	gaccCGU-UCCUCG--CCCACUGu	caccGCACTGTAGCCTGGGTGACa
hsa-miR-4466	hsa_circ_0002317	147	-22.03	147	-22.03	26816399	18	10549	10171	hsa_circ_0002317 (10549 nt)	gggGCGGCCGGGCGUGGg	ataCGGGGTTCCGCACCa
hsa-miR-6837-5p	hsa_circ_0002317	147	-24.82	147	-24.82	38507257	21	10549	8418	hsa_circ_0002317 (10549 nt)	uguaaGGGACG-ACCGGGACCa	tgggcCACGGCAGGGCCCTGGc
hsa-miR-596	hsa_circ_0002317	147	-20.33	147	-20.33	53051789	21	10549	5082	hsa_circ_0002317 (10549 nt)	gggcuccucgGCCCGUCCGAa	gccatgcctaCTGGCAGGCTa
hsa-miR-3661	hsa_circ_0002317	146	-20.2	146	-20.2	7116843	22	10549	1439	hsa_circ_0002317 (10549 nt)	gucgacaggcucAGGGUCCAGu	tggattaagataTTCCAGGTCg
hsa-miR-675-5p	hsa_circ_0002317	146	-26.33	146	-26.33	34364827	23	10549	10166	hsa_circ_0002317 (10549 nt)	gugacacccgggaGAGGCGUGGu	agcatatacggggTTCCGCACCa
hsa-miR-6735-5p	hsa_circ_0002317	146	-21.48	146	-21.48	4079061	25	10549	9652	hsa_circ_0002317 (10549 nt)	agucuaaggacACGGGAGACGGGAc	gatttgaaaaaTGTTGCCTGCCCTg
hsa-miR-6874-5p	hsa_circ_0002317	146	-22.42	146	-22.42	39059581	23	10549	8637	hsa_circ_0002317 (10549 nt)	cggacuagaccaaGGUCGAGGUa	ggcaggcgggcagTCAGCTCCAa
hsa-miR-8089	hsa_circ_0002317	146	-24.42	146	-24.42	39611905	24	10549	9725	hsa_circ_0002317 (10549 nt)	gacgGGGUUAG-GGGAC--AGGGGUCc	cttgCGTAGCCTCCCAGCATCCCCAGa
hsa-miR-3184-5p	hsa_circ_0002317	146	-26.05	146	-26.05	51670979	24	10549	3231	hsa_circ_0002317 (10549 nt)	uuUUCGAGCCAGAC---UC-----CGGGGAGu	aaAAGCTC-TTCTGTCAAGCTTCAGCCCCTCt
hsa-miR-887-3p	hsa_circ_0002317	146	-24.04	146	-24.04	4907547	22	10549	8197	hsa_circ_0002317 (10549 nt)	ggAGCCCUACCGCGGGCAAGUg	ctTCTCGTTCAC-CCCGTTCAc
hsa-miR-4312	hsa_circ_0002317	146	-20.05	146	-20.05	5459871	19	10549	6103	hsa_circ_0002317 (10549 nt)	acCCCUGUCCUUGUUCCGg	ctGGGGT--GCACAAGGCt
hsa-miR-6737-3p	hsa_circ_0002317	146	-20.78	146	-20.78	55905463	22	10549	8455	hsa_circ_0002317 (10549 nt)	gacccauccccaCUUCGUGUCu	cgctgtgtttcgGGAGCACAGt
hsa-miR-34a-5p	hsa_circ_0002317	145	-22.24	145	-22.24	27000507	22	10549	651	hsa_circ_0002317 (10549 nt)	uguuGGUCGAUUC-UGUGACGGu	ggctCAATCTCGGCTCACTGCCa
hsa-miR-6834-3p	hsa_circ_0002317	145	-22.15	145	-22.15	31695261	20	10549	6203	hsa_circ_0002317 (10549 nt)	acuaccucccuACCCUGUAu	ggtggttgcttTGGGACATg
hsa-miR-211-3p	hsa_circ_0002317	145	-20.98	145	-20.98	4815493	21	10549	8662	hsa_circ_0002317 (10549 nt)	cgugggGAAACG--A-CAGGGACg	gtcaggCTGTGCAGTGGTCCCTGc
hsa-miR-6890-3p	hsa_circ_0002317	145	-23.13	145	-23.13	33444287	20	10549	5888	hsa_circ_0002317 (10549 nt)	gacaccCCGUAU--CCGUCACc	cagactGTCATGGTGGCAGTGg
hsa-miR-330-5p	hsa_circ_0002317	145	-23.6	145	-23.6	10154625	22	10549	9732	hsa_circ_0002317 (10549 nt)	cggauucugUGUCCGGGUCUCu	agcctcccaGCATCCCCAGAGa
hsa-miR-4293	hsa_circ_0002317	145	-20.52	145	-20.52	28381317	17	10549	8654	hsa_circ_0002317 (10549 nt)	gacaaggaCAGUCCGAc	ctccaaggGTCAGGCTg
hsa-miR-3190-3p	hsa_circ_0002317	145	-20.03	145	-20.03	47896765	23	10549	8426	hsa_circ_0002317 (10549 nt)	agagaCCGGCA-GAUGGAAGGUGu	ggcagGGCCCTGGCGGCTTCCACc
hsa-miR-3619-5p	hsa_circ_0002317	144	-20.46	144	-20.46	2882359	22	10549	10068	hsa_circ_0002317 (10549 nt)	cgacguGGUCGGACGGACGACu	tgaagtCTGATCGTCCTGCTGt
hsa-miR-4726-5p	hsa_circ_0002317	144	-22.88	144	-22.88	17334837	23	10549	7214	hsa_circ_0002317 (10549 nt)	ggugaGGUCCGAGGAGACCGGGa	gtgagCCA-CCACGCCTGGCCCg
hsa-miR-6805-5p	hsa_circ_0002317	144	-20.14	144	-20.14	18715647	22	10549	9098	hsa_circ_0002317 (10549 nt)	ugugagguguUCGGCGGGGGAu	ttttagtggcACCAGCCCCCTt
hsa-miR-7108-3p	hsa_circ_0002317	144	-21.76	144	-21.76	45227199	20	10549	8839	hsa_circ_0002317 (10549 nt)	gacaccccUCUGCCCGCCCa	cacacccaGGTTGGGCGGGc
hsa-miR-4725-5p	hsa_circ_0002317	144	-23.3	144	-23.3	42833795	21	10549	6239	hsa_circ_0002317 (10549 nt)	ccaccCUUCCGACGUCCCAGa	gctcaGGTGGAGTCAGGGTCt
hsa-miR-6889-5p	hsa_circ_0002317	144	-22.89	144	-22.89	47344441	23	10549	6926	hsa_circ_0002317 (10549 nt)	uaAGGCCUGGGGUC--UGAGGGGCu	ccTCCCCTCTCTTGCCCCTCCCCGt
hsa-miR-132-5p	hsa_circ_0002317	144	-20.53	144	-20.53	48725251	22	10549	8407	hsa_circ_0002317 (10549 nt)	ucauuguuagCUUUCGGUGCCa	gggctgcgggGTGGGCCACGGc
hsa-miR-1587	hsa_circ_0002317	144	-20.75	144	-20.75	12363921	20	10549	6060	hsa_circ_0002317 (10549 nt)	gggUUGGGUCG-GGUCGGGUu	cggAGGTGGGCTTCAGCCCAg
hsa-miR-1184	hsa_circ_0002317	144	-20.46	144	-20.46	16322243	23	10549	8550	hsa_circ_0002317 (10549 nt)	ccuucgguaguUCAGCGACGUCc	caggtgggggcGGCTGCTGCAGa
hsa-miR-4720-5p	hsa_circ_0002317	144	-20.09	144	-20.09	25895859	22	10549	4825	hsa_circ_0002317 (10549 nt)	uucaauauggUUUAUACGGUCc	gaggggacagGGAGATGCCAGg
hsa-miR-331-3p	hsa_circ_0002317	144	-22.52	144	-22.52	27921047	21	10549	1062	hsa_circ_0002317 (10549 nt)	aagauccuaUCCGGGUCCCCg	gaaggcctgAGAACCAGGGGa
hsa-miR-4530	hsa_circ_0002317	144	-24.24	144	-24.24	13100353	18	10549	5854	hsa_circ_0002317 (10549 nt)	gcGAGGGCAGGACGACCc	cgTTTTGGAGCTGCTGGg
hsa-miR-6871-3p	hsa_circ_0002317	143	-21.32	143	-21.32	49369629	22	10549	4333	hsa_circ_0002317 (10549 nt)	gacacccucggUGUCCCACGAc	aaaaaaaaaaaGCCGGGTGCTg
hsa-miR-942-5p	hsa_circ_0002317	143	-20.74	143	-20.74	50750439	22	10549	4789	hsa_circ_0002317 (10549 nt)	guGUACCGGUUUUG----UCUCUUCu	caCAGGACCGTGATCCTGAGAGAAGg
hsa-miR-1343-5p	hsa_circ_0002317	143	-21.54	143	-21.54	9049977	22	10549	9686	hsa_circ_0002317 (10549 nt)	gggUGGGCCCCCGGCGAGGGGu	tagGCACGCAAACAGCTCCCCt
hsa-miR-645	hsa_circ_0002317	143	-22.39	143	-22.39	30498559	19	10549	8559	hsa_circ_0002317 (10549 nt)	agUCGUC-AUG-GUCGGAUCu	gcGGCTGCTGCAGAGCCTAGg
hsa-miR-8082	hsa_circ_0002317	143	-20.22	143	-20.22	39888067	22	10549	2989	hsa_circ_0002317 (10549 nt)	gucucauaagGGUC-GAGGUAGu	ggtgacagagCGAGACTCCATCt
hsa-miR-4492	hsa_circ_0002317	143	-25.24	143	-25.24	50842493	17	10549	9100	hsa_circ_0002317 (10549 nt)	ccgCGCGCG-GGUCGGGg	ttaGTG-GCACCAGCCCc
hsa-miR-6875-5p	hsa_circ_0002317	143	-21.01	143	-21.01	52131249	21	10549	8960	hsa_circ_0002317 (10549 nt)	agAGGACAGGACCCAGGGAGu	gcTCCCGGGTGAAGTCCCTCt
hsa-miR-3622a-5p	hsa_circ_0002317	143	-21.52	143	-21.52	304847	22	10549	2869	hsa_circ_0002317 (10549 nt)	gagUGGACUCGAGGGCACGGAc	tggGCGTGGTGATACGTGCCTg
hsa-miR-6728-3p	hsa_circ_0002317	143	-21.54	143	-21.54	27276669	21	10549	3790	hsa_circ_0002317 (10549 nt)	gaccccuCUCGUCUCGUCUCu	catagctGGGC--AGCAGAGa
hsa-miR-6769a-3p	hsa_circ_0002317	143	-22.95	143	-22.95	36758231	21	10549	8938	hsa_circ_0002317 (10549 nt)	gaccuCU-CGUCUCUCCCCGAg	agtctGATGCGCCTAGGGGCTc
hsa-miR-1306-3p	hsa_circ_0002317	143	-20.31	143	-20.31	2053873	18	10549	8305	hsa_circ_0002317 (10549 nt)	gugGUGGUCUCGGUUGCa	ctaCGCGCTGGCCAACGt
hsa-miR-6077	hsa_circ_0002317	142	-20.76	142	-20.76	45963631	21	10549	9284	hsa_circ_0002317 (10549 nt)	cuUCCGGCAUG---UCGAGAAGGg	ggGGGCATTACCCTTCCTCTTCCa
hsa-miR-31-3p	hsa_circ_0002317	142	-20.02	142	-20.02	21661375	22	10549	10149	hsa_circ_0002317 (10549 nt)	uaCCGUUAUACAACCGUAUCGu	tgGGCAGGA-AAAAGCATAGCa
hsa-miR-6722-3p	hsa_circ_0002317	142	-20.5	142	-20.5	25251481	22	10549	9689	hsa_circ_0002317 (10549 nt)	ggacCGGGUGGGCUGGGGACGu	gcacGCAAACAGCTCCCCTGCt
hsa-miR-6715b-5p	hsa_circ_0002317	142	-20.99	142	-20.99	50382223	21	10549	7444	hsa_circ_0002317 (10549 nt)	acGGUUUGGUCA-GCACGGACa	ccTCAGCCTCCTGAGTGCCTGg
hsa-miR-4512	hsa_circ_0002317	142	-21.44	142	-21.44	18163323	22	10549	8282	hsa_circ_0002317 (10549 nt)	acCCGCUAUGUCACUCCGGGAc	caGCCGCAGCCG-CAGGCCCTg
hsa-miR-5571-5p	hsa_circ_0002317	142	-26.87	142	-26.87	50566331	21	10549	4212	hsa_circ_0002317 (10549 nt)	ccCUCCGA--GGAAACUCUUAAc	ggGAGGCTGAGGCAGGAGAATTg
hsa-miR-4279	hsa_circ_0002317	142	-20.08	142	-20.08	56181625	16	10549	5435	hsa_circ_0002317 (10549 nt)	cuucggCCCUCCUCUc	cgaagaGCGAGGAGAg
hsa-miR-6791-3p	hsa_circ_0002317	141	-20.72	141	-20.72	4631385	21	10549	8475	hsa_circ_0002317 (10549 nt)	gacggccucuggUUCCUCCGu	gtgatagcttggGAGGAGGCa
hsa-miR-6751-5p	hsa_circ_0002317	141	-20.07	141	-20.07	3987007	23	10549	7461	hsa_circ_0002317 (10549 nt)	gguCUGUGGUUGGAGUGGGGGUu	cctGGGATTA--CAGACCCCCAc
hsa-miR-6858-3p	hsa_circ_0002317	141	-20.32	141	-20.32	9878463	22	10549	5727	hsa_circ_0002317 (10549 nt)	ucCCCAC-UCG--UCCC----CGACCGAc	ttGTGTGAAGCCGAGTGTTTTGCTGGCTg
hsa-miR-597-3p	hsa_circ_0002317	141	-20.76	141	-20.76	17795107	23	10549	1055	hsa_circ_0002317 (10549 nt)	ugcGA-ACUCGGUGUUCUCUUGGu	tgaCTCTGA-AGGCCTGAGAACCa
hsa-miR-6877-3p	hsa_circ_0002317	141	-21.52	141	-21.52	28197209	21	10549	4877	hsa_circ_0002317 (10549 nt)	ccUCCGG-UUC--CCGUCUCCGAc	atGGGTTGGAGTTGAGAGAGGCTg
hsa-miR-1227-3p	hsa_circ_0002317	140	-20.6	140	-20.6	26448183	20	10549	8989	hsa_circ_0002317 (10549 nt)	gaccccuuuuccCACCGUGc	ctcctggattctGTGGCACg
hsa-miR-490-3p	hsa_circ_0002317	140	-21.28	140	-21.28	17334837	22	10549	8830	hsa_circ_0002317 (10549 nt)	gucguaccucaggaGGUCCAAc	gttactcagcacacCCAGGTTg
hsa-miR-6793-3p	hsa_circ_0002317	140	-21.11	140	-21.11	857171	20	10549	8897	hsa_circ_0002317 (10549 nt)	gacgcccgucccCAACCCCu	gcggagttctctGTTGGGGt
hsa-miR-4731-5p	hsa_circ_0002317	140	-22.18	140	-22.18	33536341	22	10549	8671	hsa_circ_0002317 (10549 nt)	gugugaguacaccgGGGGUCGu	tgcagtggtccctgCCCCAGCt
hsa-miR-1257	hsa_circ_0002317	140	-21.13	140	-21.13	40532445	21	10549	3682	hsa_circ_0002317 (10549 nt)	ccagucuuggguaGUAAGUGa	tgtgggttaggggCATTCACt
hsa-miR-4674	hsa_circ_0002317	140	-20.65	140	-20.65	30590613	21	10549	4022	hsa_circ_0002317 (10549 nt)	ucggcgcgcagggCUCGGGUc	tttaaaagtcaggGAGCCCAg
hsa-miR-513a-3p	hsa_circ_0000398	178	-22.53	178	-22.53	32685048	23	330	152	hsa_circ_0000398 (330 nt)	ggaaGAGUCUU-UCCACUUUAAAu	tacaCTCAGAACAGGAGAAATTTg
hsa-miR-514a-3p	hsa_circ_0000398	170	-22.42	170	-22.42	48518336	21	330	105	hsa_circ_0000398 (330 nt)	agaUGAGUGUCUUCACAGUUa	tgaGCTAACAGGGGTGTCAAg
hsa-miR-221-5p	hsa_circ_0000398	169	-26.5	169	-26.5	25412782	22	330	12	hsa_circ_0000398 (330 nt)	uuUAGAUGUAACAUACGGUCCa	gtGTCTAC--TGTGTGCCAGGc
hsa-miR-6079	hsa_circ_0000398	162	-24.76	162	-24.76	11420574	24	330	108	hsa_circ_0000398 (330 nt)	gucgaucaaCCA-GGUUCGAAGGUu	gctaacaggGGTGTCAAGCTTCCAt
hsa-miR-33b-3p	hsa_circ_0000398	159	-22.23	159	-22.23	24124026	22	330	16	hsa_circ_0000398 (330 nt)	cccGACGUGACGGCUCCGUGAc	ctaCTGTG-TGCC-AGGCACTa
hsa-miR-5581-5p	hsa_circ_0000398	155	-21.4	155	-21.4	16115328	22	330	46	hsa_circ_0000398 (330 nt)	agagguaaagaGGACCUUCCGa	catagaaaaacCCTGGAAGGCc
hsa-miR-1271-3p	hsa_circ_0000398	152	-22.89	152	-22.89	34894344	22	330	13	hsa_circ_0000398 (330 nt)	acGGACCGUGUAUCGUCCGUGa	tgTCTACTGTGTGCCAGGCACt
hsa-miR-4698	hsa_circ_0000398	151	-20.25	151	-20.25	8106630	23	330	116	hsa_circ_0000398 (330 nt)	acCCCAGAAGGAGAUGUAAAACu	ggGTGTCAAGCT-TCCATTTTGg
hsa-miR-8073	hsa_circ_0000398	150	-22.69	150	-22.69	33881750	22	330	9	hsa_circ_0000398 (330 nt)	ugcUGCGAGGGACG-ACGGUCCa	tgaGTGTCTACTGTGTGCCAGGc
hsa-miR-370-5p	hsa_circ_0000109	170	-28.3	170	-28.3	31305111	22	430	68	hsa_circ_0000109 (430 nt)	caUUGACGUCUC-UG-CACUGGAc	ttAATTACAGAGCACGGTGACCTg
hsa-miR-4731-5p	hsa_circ_0000109	164	-24.22	164	-24.22	33514407	22	430	153	hsa_circ_0000109 (430 nt)	gugugaGUACACCGGGGGUCGu	aagaagCAAGTGACCCCCAGCc
hsa-miR-5189-3p	hsa_circ_0000109	156	-20.71	156	-20.71	54686827	21	430	396	hsa_circ_0000109 (430 nt)	agaccCGAGACUGCCAACCGu	ctacaGCCCAGGTGGTTGGCg
hsa-miR-6760-3p	hsa_circ_0000109	154	-20.95	154	-20.95	31397165	21	430	202	hsa_circ_0000109 (430 nt)	gaCCCCUCUU---CCCCUGUCACa	ttGGAGAGAATCCTGTGACAGTGc
hsa-miR-3620-5p	hsa_circ_0000109	154	-22.13	154	-22.13	22283819	22	430	384	hsa_circ_0000109 (430 nt)	ccgGGUCGGGUCGG-GUCGGGUg	ccaTCACACCACCTACAGCCCAg
hsa-miR-6751-5p	hsa_circ_0000109	153	-20.86	153	-20.86	3965073	23	430	152	hsa_circ_0000109 (430 nt)	ggUCUGUGGUUGGAGUGGGGGUu	aaAGA-AGCAA-GTGACCCCCAg
hsa-miR-1587	hsa_circ_0000109	153	-22.89	153	-22.89	12341987	20	430	386	hsa_circ_0000109 (430 nt)	ggGUUGGGUCGG-GUCGGGUu	atCACACCACCTACAGCCCAg
hsa-miR-4686	hsa_circ_0000109	152	-22.47	152	-22.47	40878727	23	430	169	hsa_circ_0000109 (430 nt)	uugUGGUCUUUCGGGUCGUCUAu	ccaGCCAGAAG---AAGCAGATg
hsa-miR-6773-3p	hsa_circ_0000109	152	-21.92	152	-21.92	16576471	22	430	199	hsa_circ_0000109 (430 nt)	gauACCCGUCUCUU----CACUGUCa	gtcTTGG-AGAGAATCCTGTGACAGt
hsa-miR-4741	hsa_circ_0000109	152	-20.19	152	-20.19	42075429	23	430	384	hsa_circ_0000109 (430 nt)	ucggcUGGGGAGGCCUGUCGGGc	ccatcACACCACC-TACAGCCCa
hsa-miR-7851-3p	hsa_circ_0000109	151	-27.35	151	-27.35	24861331	22	430	390	hsa_circ_0000109 (430 nt)	agGUUGGA-GUCAGAGGGUCCAu	caCCACCTACAG---CCCAGGTg
hsa-miR-4726-3p	hsa_circ_0000109	150	-26.27	150	-26.27	17312903	22	430	69	hsa_circ_0000109 (430 nt)	acgccgGUCUC---CC-UUGGACCCa	taattaCAGAGCACGGTGACCTGGGt
hsa-miR-637	hsa_circ_0000109	149	-22.1	149	-22.1	30292517	24	430	150	hsa_circ_0000109 (430 nt)	ugcgUC-UCGGGCUUUCGGGGGUCa	ggaaAGAAGCAAGTGA-CCCCCAGc
hsa-miR-3064-5p	hsa_circ_0000109	146	-20.79	146	-20.79	15379769	21	430	156	hsa_circ_0000109 (430 nt)	aaCGUGUGGU-GUUGUCGGUCu	aaGCAAGTGACCCCCAGCCAGa
hsa-miR-5787	hsa_circ_0000109	145	-23.5	145	-23.5	48795371	20	430	156	hsa_circ_0000109 (430 nt)	uggaggggcgcGGGGUCGGg	aagcaagtgacCCCCAGCCa
hsa-miR-6803-5p	hsa_circ_0000109	144	-22.38	144	-22.38	49347695	22	430	151	hsa_circ_0000109 (430 nt)	ugcgggUCGGGGGGUGGGGGUc	gaaagaAGCAAGTGACCCCCAg
