# Supplementary material for: Profiling and functional analysis of differentially expressed circular RNAs in high glucose‐induced human umbilical vein endothelial cells
Source: FEBS Open Bio. 2019 Aug 22;9(9):1640–51. doi: 10.1002/2211-5463.12709 (PMC6722901; doi:10.1002/2211-5463.12709)
Supplement: Supplementary file 2 — Table S2. The list of correlation degrees of top 10 up‐regulated and top 10 down‐regulated differentially expressed circRNAs. [file FEB4-9-1640-s002.xls]

## Sheet: circRNA degree
Supporting Documents
Table S2. The list of correlation degrees of top 10 up-regulated and top 10 down-regulated differentially expressed circRNAs.
circRNA id	degree
hsa_circ_0002317	497
hsa_circ_0087015	119
hsa_circ_0056891	101
hsa_circ_0003712	97
hsa_circ_0064772	53
hsa_circ_0005579	44
hsa_circ_0005741	42
hsa_circ_0025638	37
hsa_circ_0003928	34
hsa_circ_0005263	32
hsa_circ_0002663	27
hsa_circ_0070022	22
hsa_circ_0008360	21
hsa_circ_0007312	18
hsa_circ_0000109	16
hsa_circ_0006918	16
hsa_circ_0003664	11
hsa_circ_0047698	9
hsa_circ_0000398	9
hsa_circ_0007976	5
