# Supplementary material for: Profiling and functional analysis of differentially expressed circular RNAs in high glucose‐induced human umbilical vein endothelial cells
Source: FEBS Open Bio. 2019 Aug 22;9(9):1640–51. doi: 10.1002/2211-5463.12709 (PMC6722901; doi:10.1002/2211-5463.12709)
Supplement: Supplementary file 3 — Table S3. The list of correlation degrees of 848 putative complementary miRNAs. [file FEB4-9-1640-s003.xls]

## Sheet: miRNA degree
Supporting Documents
Table S3. The list of correlation degrees of 848 putative complementary miRNAs.
miRNA id	degree
hsa-miR-4656	5
hsa-miR-3620-5p	5
hsa-miR-1587	5
hsa-miR-93-3p	5
hsa-miR-6877-3p	5
hsa-miR-6812-5p	4
hsa-miR-6819-5p	4
hsa-miR-660-3p	4
hsa-miR-6737-5p	4
hsa-miR-3692-5p	4
hsa-miR-4421	4
hsa-miR-370-5p	4
hsa-miR-608	3
hsa-miR-8075	3
hsa-miR-6730-5p	3
hsa-miR-761	3
hsa-miR-6805-5p	3
hsa-miR-6127	3
hsa-miR-3190-3p	3
hsa-miR-6745	3
hsa-miR-6133	3
hsa-miR-4695-5p	3
hsa-miR-769-3p	3
hsa-miR-3619-5p	3
hsa-miR-6846-5p	3
hsa-miR-6889-5p	3
hsa-miR-6848-5p	3
hsa-miR-4731-5p	3
hsa-miR-514a-5p	3
hsa-miR-526b-5p	3
hsa-miR-6751-5p	3
hsa-miR-6803-5p	3
hsa-miR-3194-3p	3
hsa-miR-5589-5p	3
hsa-miR-92a-2-5p	3
hsa-miR-330-5p	3
hsa-miR-4778-3p	3
hsa-miR-7851-3p	3
hsa-miR-3929	3
hsa-miR-4487	3
hsa-miR-6882-3p	3
hsa-miR-766-3p	3
hsa-miR-6894-3p	3
hsa-miR-6779-5p	3
hsa-miR-612	3
hsa-miR-7106-5p	3
hsa-miR-4688	3
hsa-miR-4459	3
hsa-miR-125a-3p	3
hsa-miR-8077	3
hsa-miR-4793-3p	3
hsa-miR-550b-2-5p	3
hsa-miR-3135b	3
hsa-miR-6743-5p	3
hsa-miR-765	3
hsa-miR-4725-3p	3
hsa-miR-6780a-5p	3
hsa-miR-3187-5p	3
hsa-miR-5189-5p	3
hsa-miR-6860	3
hsa-miR-6781-3p	3
hsa-miR-339-5p	3
hsa-miR-508-5p	3
hsa-miR-3663-5p	3
hsa-miR-6721-5p	3
hsa-miR-3166	3
hsa-miR-1273g-3p	3
hsa-miR-6768-3p	3
hsa-miR-371b-3p	3
hsa-miR-5787	3
hsa-miR-4644	3
hsa-miR-4524b-3p	3
hsa-miR-4512	3
hsa-miR-372-3p	3
hsa-miR-6807-5p	3
hsa-miR-4726-3p	3
hsa-miR-6894-5p	2
hsa-miR-4651	2
hsa-miR-6756-5p	2
hsa-miR-920	2
hsa-miR-6851-5p	2
hsa-miR-6858-5p	2
hsa-miR-6726-5p	2
hsa-miR-6799-5p	2
hsa-miR-6760-5p	2
hsa-miR-6807-3p	2
hsa-miR-6815-5p	2
hsa-miR-1255a	2
hsa-miR-4723-3p	2
hsa-miR-6515-5p	2
hsa-miR-6724-5p	2
hsa-miR-6782-5p	2
hsa-miR-8082	2
hsa-miR-1343-3p	2
hsa-miR-4756-5p	2
hsa-miR-3936	2
hsa-miR-8080	2
hsa-miR-7161-5p	2
hsa-miR-6866-3p	2
hsa-miR-6825-5p	2
hsa-miR-3612	2
hsa-miR-7111-5p	2
hsa-miR-6856-5p	2
hsa-miR-1321	2
hsa-miR-6870-5p	2
hsa-miR-3147	2
hsa-miR-140-3p	2
hsa-miR-3689d	2
hsa-miR-5698	2
hsa-miR-6794-5p	2
hsa-miR-6754-5p	2
hsa-miR-214-3p	2
hsa-miR-185-3p	2
hsa-miR-3183	2
hsa-miR-7111-3p	2
hsa-miR-7155-5p	2
hsa-miR-512-3p	2
hsa-miR-6777-5p	2
hsa-miR-302d-3p	2
hsa-miR-6773-5p	2
hsa-miR-3175	2
hsa-miR-4716-3p	2
hsa-miR-4417	2
hsa-miR-5190	2
hsa-miR-516b-5p	2
hsa-miR-6857-5p	2
hsa-miR-3916	2
hsa-miR-1270	2
hsa-miR-6509-5p	2
hsa-miR-3151-5p	2
hsa-miR-637	2
hsa-miR-370-3p	2
hsa-miR-941	2
hsa-miR-3202	2
hsa-miR-5585-3p	2
hsa-miR-6077	2
hsa-miR-6861-5p	2
hsa-miR-6836-3p	2
hsa-miR-500a-3p	2
hsa-miR-6893-3p	2
hsa-miR-6511b-5p	2
hsa-miR-4691-3p	2
hsa-miR-6777-3p	2
hsa-miR-3944-5p	2
hsa-miR-6765-3p	2
hsa-miR-6764-5p	2
hsa-miR-1257	2
hsa-miR-3911	2
hsa-miR-18a-3p	2
hsa-miR-34a-5p	2
hsa-miR-661	2
hsa-miR-3714	2
hsa-miR-3652	2
hsa-miR-6848-3p	2
hsa-miR-3670	2
hsa-miR-378a-5p	2
hsa-miR-5001-3p	2
hsa-miR-28-5p	2
hsa-miR-6837-5p	2
hsa-miR-4642	2
hsa-miR-449c-5p	2
hsa-miR-4747-5p	2
hsa-miR-378g	2
hsa-miR-4776-5p	2
hsa-miR-6878-5p	2
hsa-miR-1273h-5p	2
hsa-miR-4685-5p	2
hsa-miR-3064-5p	2
hsa-miR-4722-5p	2
hsa-miR-6780b-5p	2
hsa-miR-1285-3p	2
hsa-miR-6808-3p	2
hsa-miR-3934-5p	2
hsa-miR-762	2
hsa-miR-4492	2
hsa-miR-4691-5p	2
hsa-miR-1266-3p	2
hsa-miR-6889-3p	2
hsa-miR-1251-5p	2
hsa-miR-499a-3p	2
hsa-miR-873-5p	2
hsa-miR-1236-3p	2
hsa-miR-501-5p	2
hsa-miR-4649-3p	2
hsa-miR-668-3p	2
hsa-miR-6753-3p	2
hsa-miR-4254	2
hsa-miR-5006-5p	2
hsa-miR-3622b-3p	2
hsa-miR-4739	2
hsa-miR-4768-5p	2
hsa-miR-892a	2
hsa-miR-4763-3p	2
hsa-miR-7150	2
hsa-miR-764	2
hsa-miR-6722-3p	2
hsa-miR-1207-5p	2
hsa-miR-6887-3p	2
hsa-miR-6838-3p	2
hsa-miR-6892-3p	2
hsa-miR-1910-5p	2
hsa-miR-6890-3p	2
hsa-miR-6837-3p	2
hsa-miR-6813-3p	2
hsa-miR-571	2
hsa-miR-6748-3p	2
hsa-miR-4715-5p	2
hsa-miR-324-3p	2
hsa-miR-4308	2
hsa-miR-6826-3p	2
hsa-miR-1228-3p	2
hsa-miR-4667-3p	2
hsa-miR-3692-3p	2
hsa-miR-4505	2
hsa-miR-665	2
hsa-miR-378h	2
hsa-miR-5009-5p	2
hsa-miR-378c	2
hsa-miR-6797-5p	2
hsa-miR-6813-5p	2
hsa-miR-4786-5p	2
hsa-miR-1249-5p	2
hsa-miR-6134	2
hsa-miR-6880-5p	2
hsa-miR-663b	2
hsa-miR-6806-5p	2
hsa-miR-7152-5p	2
hsa-miR-455-5p	2
hsa-miR-6737-3p	2
hsa-miR-4326	2
hsa-miR-2861	2
hsa-miR-6791-3p	2
hsa-miR-4763-5p	2
hsa-miR-6747-3p	2
hsa-miR-5096	2
hsa-miR-143-5p	2
hsa-miR-1304-3p	2
hsa-miR-106b-5p	2
hsa-miR-20b-5p	2
hsa-miR-93-5p	2
hsa-miR-106a-5p	2
hsa-miR-20a-5p	2
hsa-miR-17-5p	2
hsa-miR-4524a-3p	2
hsa-miR-4727-5p	2
hsa-miR-518c-5p	2
hsa-miR-942-5p	2
hsa-miR-134-5p	2
hsa-miR-566	2
hsa-miR-4772-3p	2
hsa-miR-7703	2
hsa-miR-4786-3p	2
hsa-miR-5193	2
hsa-miR-6758-5p	2
hsa-miR-550a-5p	2
hsa-miR-4252	2
hsa-miR-1227-3p	2
hsa-miR-6868-3p	2
hsa-miR-4478	2
hsa-miR-4638-5p	2
hsa-miR-1306-5p	2
hsa-miR-6761-5p	2
hsa-miR-7157-3p	2
hsa-miR-6819-3p	2
hsa-miR-4638-3p	2
hsa-miR-8073	2
hsa-miR-5581-5p	2
hsa-miR-1271-3p	2
hsa-miR-6079	2
hsa-miR-4710	1
hsa-miR-3682-3p	1
hsa-miR-3660	1
hsa-miR-6875-3p	1
hsa-miR-4689	1
hsa-miR-519d-5p	1
hsa-miR-555	1
hsa-miR-320e	1
hsa-miR-4526	1
hsa-miR-6766-5p	1
hsa-miR-6501-3p	1
hsa-miR-5088-3p	1
hsa-miR-509-3-5p	1
hsa-miR-6728-5p	1
hsa-miR-6834-5p	1
hsa-miR-3649	1
hsa-miR-6129	1
hsa-miR-4539	1
hsa-miR-6762-3p	1
hsa-miR-4490	1
hsa-miR-7110-5p	1
hsa-miR-509-5p	1
hsa-miR-2467-5p	1
hsa-miR-3197	1
hsa-miR-3199	1
hsa-miR-4499	1
hsa-miR-3191-5p	1
hsa-miR-4259	1
hsa-miR-6763-5p	1
hsa-miR-6757-5p	1
hsa-miR-6842-5p	1
hsa-miR-6817-3p	1
hsa-miR-6838-5p	1
hsa-miR-1265	1
hsa-miR-5187-5p	1
hsa-miR-650	1
hsa-miR-4300	1
hsa-miR-3150a-3p	1
hsa-miR-3176	1
hsa-miR-3653-5p	1
hsa-miR-6752-5p	1
hsa-miR-4441	1
hsa-miR-492	1
hsa-miR-210-3p	1
hsa-miR-6130	1
hsa-miR-7109-5p	1
hsa-miR-3665	1
hsa-miR-638	1
hsa-miR-4709-3p	1
hsa-miR-6800-3p	1
hsa-miR-302c-5p	1
hsa-miR-1226-3p	1
hsa-miR-6859-5p	1
hsa-miR-4690-5p	1
hsa-miR-6804-3p	1
hsa-miR-424-5p	1
hsa-miR-5586-5p	1
hsa-miR-1271-5p	1
hsa-miR-5047	1
hsa-miR-4660	1
hsa-miR-6862-3p	1
hsa-miR-96-5p	1
hsa-miR-302c-3p	1
hsa-miR-6810-5p	1
hsa-miR-497-5p	1
hsa-miR-654-5p	1
hsa-miR-541-3p	1
hsa-miR-2909	1
hsa-miR-302b-3p	1
hsa-miR-1229-3p	1
hsa-miR-1296-5p	1
hsa-miR-6750-5p	1
hsa-miR-1202	1
hsa-miR-15b-5p	1
hsa-miR-6784-3p	1
hsa-miR-3191-3p	1
hsa-miR-517-5p	1
hsa-miR-6872-3p	1
hsa-miR-4663	1
hsa-miR-1-3p	1
hsa-miR-6772-3p	1
hsa-miR-4273	1
hsa-miR-7159-5p	1
hsa-miR-3120-3p	1
hsa-miR-3136-3p	1
hsa-miR-3164	1
hsa-miR-5001-5p	1
hsa-miR-6789-5p	1
hsa-miR-17-3p	1
hsa-miR-6871-5p	1
hsa-miR-4317	1
hsa-miR-6892-5p	1
hsa-miR-4440	1
hsa-miR-5693	1
hsa-miR-6504-5p	1
hsa-miR-6513-5p	1
hsa-miR-4446-3p	1
hsa-miR-3978	1
hsa-miR-6804-5p	1
hsa-miR-1915-3p	1
hsa-miR-647	1
hsa-miR-766-5p	1
hsa-miR-6800-5p	1
hsa-miR-449a	1
hsa-miR-889-5p	1
hsa-miR-6514-5p	1
hsa-miR-4755-5p	1
hsa-miR-4498	1
hsa-miR-4779	1
hsa-miR-4787-5p	1
hsa-miR-3928-3p	1
hsa-miR-150-3p	1
hsa-miR-1301-3p	1
hsa-miR-2278	1
hsa-miR-8088	1
hsa-miR-3925-3p	1
hsa-miR-4522	1
hsa-miR-4724-3p	1
hsa-miR-3922-3p	1
hsa-miR-1287-5p	1
hsa-miR-1250-3p	1
hsa-miR-146a-3p	1
hsa-miR-2355-3p	1
hsa-miR-4693-3p	1
hsa-miR-6718-5p	1
hsa-miR-500a-5p	1
hsa-miR-573	1
hsa-miR-4697-3p	1
hsa-miR-103a-2-5p	1
hsa-miR-1914-5p	1
hsa-miR-670-5p	1
hsa-miR-328-5p	1
hsa-miR-6075	1
hsa-miR-6885-5p	1
hsa-miR-6820-3p	1
hsa-miR-3120-5p	1
hsa-miR-4757-5p	1
hsa-miR-7107-3p	1
hsa-miR-6506-5p	1
hsa-miR-4270	1
hsa-miR-516b-3p	1
hsa-miR-516a-3p	1
hsa-miR-135a-3p	1
hsa-miR-186-3p	1
hsa-miR-4677-3p	1
hsa-miR-4802-3p	1
hsa-miR-6833-3p	1
hsa-miR-1322	1
hsa-miR-3591-3p	1
hsa-miR-1909-3p	1
hsa-miR-323a-5p	1
hsa-miR-1470	1
hsa-miR-7156-5p	1
hsa-miR-6751-3p	1
hsa-miR-4652-3p	1
hsa-miR-218-1-3p	1
hsa-miR-6847-5p	1
hsa-miR-2116-5p	1
hsa-miR-29b-3p	1
hsa-miR-483-3p	1
hsa-miR-6770-3p	1
hsa-miR-4783-3p	1
hsa-miR-509-3p	1
hsa-miR-29c-3p	1
hsa-miR-299-3p	1
hsa-miR-4518	1
hsa-miR-3688-5p	1
hsa-miR-4277	1
hsa-miR-1266-5p	1
hsa-miR-7107-5p	1
hsa-miR-184	1
hsa-miR-1913	1
hsa-miR-4436b-5p	1
hsa-miR-1234-3p	1
hsa-miR-5195-3p	1
hsa-miR-5196-3p	1
hsa-miR-6089	1
hsa-miR-3615	1
hsa-miR-10b-3p	1
hsa-miR-4717-5p	1
hsa-miR-383-3p	1
hsa-miR-146b-5p	1
hsa-miR-3616-3p	1
hsa-miR-3973	1
hsa-miR-488-3p	1
hsa-miR-342-3p	1
hsa-miR-4475	1
hsa-miR-29b-1-5p	1
hsa-miR-6872-5p	1
hsa-miR-1260a	1
hsa-miR-6814-3p	1
hsa-miR-125a-5p	1
hsa-miR-432-5p	1
hsa-miR-602	1
hsa-miR-6767-5p	1
hsa-miR-4436a	1
hsa-miR-4761-3p	1
hsa-miR-378f	1
hsa-miR-6749-5p	1
hsa-miR-6868-5p	1
hsa-miR-4706	1
hsa-miR-378a-3p	1
hsa-miR-4734	1
hsa-miR-422a	1
hsa-miR-4749-5p	1
hsa-miR-4429	1
hsa-miR-5000-3p	1
hsa-miR-3690	1
hsa-miR-4457	1
hsa-miR-150-5p	1
hsa-miR-3116	1
hsa-miR-138-1-3p	1
hsa-miR-4286	1
hsa-miR-1254	1
hsa-miR-4420	1
hsa-miR-4329	1
hsa-miR-6734-5p	1
hsa-miR-4327	1
hsa-miR-7151-5p	1
hsa-miR-7-5p	1
hsa-miR-1298-5p	1
hsa-miR-5572	1
hsa-miR-4752	1
hsa-miR-6739-3p	1
hsa-miR-4469	1
hsa-miR-4443	1
hsa-miR-6824-5p	1
hsa-miR-6854-5p	1
hsa-miR-3139	1
hsa-miR-513b-3p	1
hsa-miR-3128	1
hsa-miR-499b-3p	1
hsa-miR-708-5p	1
hsa-miR-6774-5p	1
hsa-miR-379-5p	1
hsa-miR-373-3p	1
hsa-miR-589-3p	1
hsa-miR-617	1
hsa-miR-3605-5p	1
hsa-miR-2355-5p	1
hsa-miR-30c-1-3p	1
hsa-miR-494-3p	1
hsa-miR-3119	1
hsa-miR-5697	1
hsa-miR-1199-3p	1
hsa-miR-6727-3p	1
hsa-miR-4661-3p	1
hsa-miR-2276-3p	1
hsa-miR-4722-3p	1
hsa-miR-6738-5p	1
hsa-miR-2467-3p	1
hsa-miR-635	1
hsa-miR-892b	1
hsa-miR-1199-5p	1
hsa-miR-4776-3p	1
hsa-miR-7151-3p	1
hsa-miR-6778-5p	1
hsa-let-7g-3p	1
hsa-miR-6731-5p	1
hsa-miR-4633-3p	1
hsa-miR-1208	1
hsa-miR-4634	1
hsa-miR-200a-5p	1
hsa-miR-1914-3p	1
hsa-miR-6809-5p	1
hsa-miR-198	1
hsa-miR-21-3p	1
hsa-miR-4311	1
hsa-miR-1233-5p	1
hsa-miR-877-5p	1
hsa-miR-29b-2-5p	1
hsa-miR-7161-3p	1
hsa-miR-7848-3p	1
hsa-miR-615-3p	1
hsa-miR-188-5p	1
hsa-miR-892c-3p	1
hsa-miR-192-3p	1
hsa-let-7b-5p	1
hsa-miR-5702	1
hsa-miR-7109-3p	1
hsa-miR-6833-5p	1
hsa-miR-584-3p	1
hsa-miR-4458	1
hsa-miR-4728-5p	1
hsa-miR-6785-5p	1
hsa-miR-149-3p	1
hsa-miR-6883-5p	1
hsa-miR-423-5p	1
hsa-miR-4430	1
hsa-miR-4707-3p	1
hsa-miR-504-3p	1
hsa-miR-4673	1
hsa-miR-5196-5p	1
hsa-miR-3192-5p	1
hsa-miR-5739	1
hsa-miR-6884-5p	1
hsa-miR-6814-5p	1
hsa-miR-6849-3p	1
hsa-miR-500b-3p	1
hsa-miR-3180-3p	1
hsa-miR-3196	1
hsa-miR-4313	1
hsa-miR-6816-5p	1
hsa-miR-4485-5p	1
hsa-miR-3180	1
hsa-miR-25-5p	1
hsa-miR-1193	1
hsa-miR-365b-3p	1
hsa-miR-365a-3p	1
hsa-miR-6717-5p	1
hsa-miR-4538	1
hsa-miR-3074-5p	1
hsa-miR-181a-2-3p	1
hsa-miR-924	1
hsa-miR-6769b-3p	1
hsa-miR-4632-3p	1
hsa-miR-30b-3p	1
hsa-miR-4419b	1
hsa-miR-6071	1
hsa-miR-3689b-3p	1
hsa-miR-7847-3p	1
hsa-miR-3689c	1
hsa-miR-656-5p	1
hsa-miR-6847-3p	1
hsa-miR-564	1
hsa-miR-449b-3p	1
hsa-miR-6789-3p	1
hsa-miR-1224-3p	1
hsa-miR-4258	1
hsa-miR-6512-3p	1
hsa-miR-6805-3p	1
hsa-miR-3689a-3p	1
hsa-miR-486-3p	1
hsa-miR-1247-3p	1
hsa-miR-3622b-5p	1
hsa-miR-4738-5p	1
hsa-miR-6778-3p	1
hsa-miR-593-5p	1
hsa-miR-770-5p	1
hsa-miR-4271	1
hsa-miR-7110-3p	1
hsa-miR-3943	1
hsa-miR-197-3p	1
hsa-miR-4298	1
hsa-miR-377-5p	1
hsa-miR-922	1
hsa-miR-6796-5p	1
hsa-miR-7113-3p	1
hsa-miR-4793-5p	1
hsa-miR-4280	1
hsa-miR-185-5p	1
hsa-miR-8060	1
hsa-miR-373-5p	1
hsa-miR-6755-5p	1
hsa-miR-6787-3p	1
hsa-miR-3650	1
hsa-miR-1286	1
hsa-miR-4303	1
hsa-miR-6771-5p	1
hsa-miR-4650-5p	1
hsa-miR-6792-3p	1
hsa-miR-3691-5p	1
hsa-miR-659-3p	1
hsa-miR-1276	1
hsa-miR-6795-5p	1
hsa-miR-551a	1
hsa-miR-3126-3p	1
hsa-miR-1912	1
hsa-miR-4676-5p	1
hsa-miR-6891-5p	1
hsa-miR-330-3p	1
hsa-miR-5590-5p	1
hsa-miR-448	1
hsa-miR-937-5p	1
hsa-miR-378i	1
hsa-miR-1245b-5p	1
hsa-miR-627-5p	1
hsa-miR-5682	1
hsa-miR-5197-5p	1
hsa-miR-6738-3p	1
hsa-miR-4306	1
hsa-miR-4797-3p	1
hsa-miR-4797-5p	1
hsa-miR-493-3p	1
hsa-miR-544b	1
hsa-miR-6076	1
hsa-miR-216a-5p	1
hsa-miR-5584-3p	1
hsa-miR-6794-3p	1
hsa-miR-6840-3p	1
hsa-miR-6806-3p	1
hsa-miR-934	1
hsa-miR-619-3p	1
hsa-miR-580-3p	1
hsa-miR-6887-5p	1
hsa-miR-4654	1
hsa-miR-4537	1
hsa-miR-3137	1
hsa-miR-3132	1
hsa-miR-6762-5p	1
hsa-miR-5685	1
hsa-miR-4439	1
hsa-miR-6775-3p	1
hsa-miR-640	1
hsa-miR-4692	1
hsa-miR-92b-5p	1
hsa-miR-188-3p	1
hsa-miR-127-5p	1
hsa-miR-1224-5p	1
hsa-miR-3193	1
hsa-miR-767-5p	1
hsa-miR-346	1
hsa-miR-935	1
hsa-miR-3180-5p	1
hsa-miR-7641	1
hsa-miR-4476	1
hsa-miR-6836-5p	1
hsa-miR-3678-3p	1
hsa-miR-7160-3p	1
hsa-miR-6852-5p	1
hsa-miR-510-5p	1
hsa-miR-4713-3p	1
hsa-miR-6736-3p	1
hsa-miR-8053	1
hsa-miR-1205	1
hsa-miR-4715-3p	1
hsa-miR-3160-3p	1
hsa-miR-199a-3p	1
hsa-miR-6799-3p	1
hsa-miR-3140-3p	1
hsa-miR-3907	1
hsa-miR-6829-3p	1
hsa-miR-6078	1
hsa-miR-4268	1
hsa-miR-548q	1
hsa-miR-6510-5p	1
hsa-miR-3173-5p	1
hsa-miR-876-5p	1
hsa-miR-6744-5p	1
hsa-miR-504-5p	1
hsa-miR-4474-3p	1
hsa-miR-197-5p	1
hsa-miR-1291	1
hsa-miR-6879-5p	1
hsa-miR-122-5p	1
hsa-miR-1273f	1
hsa-miR-1324	1
hsa-miR-3664-3p	1
hsa-miR-6776-3p	1
hsa-miR-4447	1
hsa-miR-6511b-3p	1
hsa-miR-4717-3p	1
hsa-miR-365b-5p	1
hsa-miR-526b-3p	1
hsa-miR-4253	1
hsa-miR-1292-3p	1
hsa-miR-4755-3p	1
hsa-miR-5691	1
hsa-miR-3169	1
hsa-miR-4453	1
hsa-miR-1225-3p	1
hsa-miR-662	1
hsa-miR-1204	1
hsa-miR-939-3p	1
hsa-miR-671-5p	1
hsa-miR-1247-5p	1
hsa-miR-4433a-3p	1
hsa-miR-4433b-3p	1
hsa-miR-6845-5p	1
hsa-miR-658	1
hsa-miR-6132	1
hsa-miR-6850-5p	1
hsa-miR-4659b-3p	1
hsa-miR-361-3p	1
hsa-miR-4711-5p	1
hsa-miR-3663-3p	1
hsa-miR-4700-5p	1
hsa-miR-365a-5p	1
hsa-miR-6085	1
hsa-miR-6515-3p	1
hsa-miR-4436b-3p	1
hsa-miR-551b-3p	1
hsa-miR-4491	1
hsa-miR-146a-5p	1
hsa-miR-6873-5p	1
hsa-miR-5002-3p	1
hsa-miR-3622a-3p	1
hsa-miR-4769-5p	1
hsa-miR-4732-3p	1
hsa-miR-2682-5p	1
hsa-miR-6776-5p	1
hsa-miR-625-5p	1
hsa-miR-345-5p	1
hsa-miR-6087	1
hsa-miR-4664-5p	1
hsa-miR-4690-3p	1
hsa-miR-6862-5p	1
hsa-miR-3187-3p	1
hsa-miR-3154	1
hsa-miR-939-5p	1
hsa-miR-6810-3p	1
hsa-miR-6821-3p	1
hsa-miR-6740-3p	1
hsa-miR-6801-3p	1
hsa-miR-6090	1
hsa-miR-4667-5p	1
hsa-miR-3680-3p	1
hsa-miR-548v	1
hsa-miR-6734-3p	1
hsa-miR-3918	1
hsa-miR-7114-3p	1
hsa-miR-7974	1
hsa-miR-940	1
hsa-miR-6808-5p	1
hsa-miR-7153-5p	1
hsa-miR-4758-3p	1
hsa-miR-4520-5p	1
hsa-miR-8058	1
hsa-miR-34c-5p	1
hsa-miR-1288-3p	1
hsa-miR-4296	1
hsa-miR-1180-5p	1
hsa-miR-4472	1
hsa-miR-134-3p	1
hsa-miR-298	1
hsa-miR-6828-3p	1
hsa-miR-485-5p	1
hsa-miR-718	1
hsa-miR-4640-5p	1
hsa-miR-550b-3p	1
hsa-miR-6879-3p	1
hsa-miR-4466	1
hsa-miR-596	1
hsa-miR-3661	1
hsa-miR-675-5p	1
hsa-miR-6735-5p	1
hsa-miR-6874-5p	1
hsa-miR-8089	1
hsa-miR-3184-5p	1
hsa-miR-887-3p	1
hsa-miR-4312	1
hsa-miR-6834-3p	1
hsa-miR-211-3p	1
hsa-miR-4293	1
hsa-miR-4726-5p	1
hsa-miR-7108-3p	1
hsa-miR-4725-5p	1
hsa-miR-132-5p	1
hsa-miR-1184	1
hsa-miR-4720-5p	1
hsa-miR-331-3p	1
hsa-miR-4530	1
hsa-miR-6871-3p	1
hsa-miR-1343-5p	1
hsa-miR-645	1
hsa-miR-6875-5p	1
hsa-miR-3622a-5p	1
hsa-miR-6728-3p	1
hsa-miR-6769a-3p	1
hsa-miR-1306-3p	1
hsa-miR-31-3p	1
hsa-miR-6715b-5p	1
hsa-miR-5571-5p	1
hsa-miR-4279	1
hsa-miR-6858-3p	1
hsa-miR-597-3p	1
hsa-miR-490-3p	1
hsa-miR-6793-3p	1
hsa-miR-4674	1
hsa-miR-513a-3p	1
hsa-miR-514a-3p	1
hsa-miR-221-5p	1
hsa-miR-33b-3p	1
hsa-miR-4698	1
hsa-miR-5189-3p	1
hsa-miR-6760-3p	1
hsa-miR-4686	1
hsa-miR-6773-3p	1
hsa-miR-4741	1
